# Supplementary material for: Investigating changes in serum metabolome and urinary endocrine disrupting chemicals in cats with hyperthyroidism
Source: Vet Res Commun. 2026 Mar 23;50(3):216. doi: 10.1007/s11259-026-11169-5 (PMC13009073; doi:10.1007/s11259-026-11169-5)
Supplement: Supplementary file 1 — Supplementary file1 (XLSX 37.7 KB) [file 11259_2026_11169_MOESM1_ESM.xlsx]

## Sheet: Supp Table 1
Feature ID	Matrix	Raw_P value	Adjusted_P value	L2FC	FC	Feature Name
M165	Serum	<.0001	<.0001	2.2194	4.65699	LEVOTHYROXINE
M39	Serum	<.0001	0.0002	-0.578983	0.669436	CREATININE
M159	Serum	<.0001	0.0003	0.983961	1.97789	2S-AMINO-4E-OCTADECENE-1,3S-DIOL
M100	Serum	<.0001	0.0005	1.54119	2.91035	2-HYDROXYBENZOTHIAZOLE
M20	Serum	<.0001	0.0005	0.746596	1.67783	CHOLINE CHLORIDE
M235	Serum	<.0001	0.0006	0.917981	1.88947	PSYCHOSINE
M343	Serum	<.0001	0.001	-1.47562	0.359579	1-OLEOYL-SN-GLYCERO-3-PHOSPHOETHANOLAMINE
M153	Serum	<.0001	0.0021	-0.820871	0.5661	LINOLEIC ACID
M114	Serum	<.0001	0.0022	-0.479638	0.717158	3-HYDROXY-2-((9Z,12Z)-OCTADECA-9,12-DIENOYLOXY)PROPYL 2-(TRIMETHYLAZANIUMYL)ETHYL PHOSPHATE
M351	Serum	<.0001	0.0022	1.28932	2.44413	VITAMIN K1
M191	Serum	0.0001	0.0036	-0.692225	0.618898	1-LINOLEOYL-SN-GLYCERO-3-PHOSPHORYLCHOLINE
M82	Serum	0.0001	0.0036	-11.3119	0.000393343	TRIMELLITIC ACID ANHYDRIDE
M145	Serum	0.0001	0.0044	-1.42454	0.372538	3-HYDROXY-3-METHYL-2,3-DIHYDRO-1H-INDOL-2-ONE
M131	Serum	0.0002	0.0045	-2.51123	0.175406	4-HYDROXYHIPPURIC ACID
M333	Serum	0.0002	0.0045	1.12463	2.18046	8,11-TRIDECADIENOIC ACID, 13-(3-PENTYL-2-OXIRANYL)-, (8Z,11Z)-
M320	Serum	0.0003	0.0073	-1.97802	0.253839	2-HYDROXYBENZOIC ACID SULFATE
M112	Serum	0.0004	0.0098	1.03653	2.05128	2-HYDROXY-2-METHYLBUTYRIC ACID
M274	Serum	0.0005	0.0114	0.665278	1.58587	NCGC00385811-01!6-[3-[(3,4-DIMETHOXYPHENYL)METHYL]-4-METHOXY-2-(METHOXYMETHYL)BUTYL]-4-METHOXY-1,3-BENZODIOXOLE
M130	Serum	0.0008	0.0161	-0.57696	0.670375	1-PALMITOYL-2-HYDROXY-SN-GLYCERO-3-PHOSPHOETHANOLAMINE
M219	Serum	0.0009	0.0165	-1.47529	0.359662	QUINOLINE-2,8-DIOL
M63	Serum	0.0009	0.0165	0.952001	1.93455	N,N-DIMETHYLDODECYLAMINE N-OXIDE
M123	Serum	0.001	0.0171	-0.348756	0.785261	1-OLEOYL-SN-GLYCERO-3-PHOSPHOCHOLINE
M189	Serum	0.0011	0.0171	-1.82257	0.282716	5-HYDROXYINDOLEACETATE
M361	Serum	0.001	0.0171	-0.50021	0.707004	(2-OXO-1-PYRROLIDINYL)ACETIC ACID
M350	Serum	0.0014	0.0215	-2.11125	0.231446	METHYL TRANS-STYRYL KETONE
M286	Serum	0.0016	0.0244	-0.975269	0.508645	2-MERCAPTOBENZOTHIAZOLE
MiBP	Urine	0.0017	0.0244	1.3695	2.58382	MiBP
M126	Serum	0.002	0.0258	1.30504	2.47091	3-HYDROXYDODECANOIC ACID
M187	Serum	0.002	0.0258	-0.873464	0.545835	2-OXINDOLE-3-ACETIC ACID
M232	Serum	0.0019	0.0258	-0.61345	0.653632	2-KETOHEXANOIC ACID
M249	Serum	0.0021	0.0267	-0.727824	0.603814	3-AMINOHEXANOIC ACID
M294	Serum	0.0023	0.0267	-3.8287	0.0703793	4-(TRIFLUOROMETHYLSULFONY)PHENYLACETIC ACID
M41	Serum	0.0022	0.0267	0.506472	1.42057	GLUTAMIC ACID
M38	Serum	0.0026	0.0286	-1.73562	0.300279	2-[4-(1-METHYL-1-PHENYLETHYL)PHENOXY]ACETOHYDRAZIDE
propylparaben	Urine	0.0026	0.0286	1.04778	2.06735	propylparaben
ethylparaben	Urine	0.0033	0.033	1.723	3.30123	ethylparaben
M280	Serum	0.0033	0.033	1.36054	2.56781	3-HYDROXYHEXADECANOYLCARNITINE
M285	Serum	0.0033	0.033	0.976435	1.9676	O-ACETYLCARNITINE
M341	Serum	0.0033	0.033	-0.736801	0.600069	4-MORPHOLINOPROPANESULFONIC ACID
M175	Serum	0.0039	0.038	1.28376	2.43473	HEXANOYL-L-CARNITINE
M197	Serum	0.0041	0.0389	-0.853692	0.553367	6,7-DIHYDROISOQUINOLIN-8(5H)-ONE
M58	Serum	0.0042	0.0391	-0.866597	0.548439	INDOLEACETIC ACID
M129	Serum	0.0048	0.0406	0.956677	1.94083	3-HYDROXYBUTYRIC ACID
M141	Serum	0.0048	0.0406	-0.968916	0.51089	DL-3-PHENYLLACTIC ACID
M198	Serum	0.0046	0.0406	-0.715327	0.609067	PRO-PHE
M363	Serum	0.0046	0.0406	0.63879	1.55702	PROPIONIC ACID
M234	Serum	0.0053	0.0435	7.73468	212.996	5ALPHA-PREGNAN-3ALPHA-OL-11,20-DIONE
M243	Serum	0.0058	0.0472	-1.23695	0.42427	LAETISARIC ACID
M25	Serum	0.0062	0.0493	0.785479	1.72366	(R)-BUTYRYLCARNITINE
M72	Serum	0.0067	0.0516	0.537019	1.45097	ALLANTOIN
M77	Serum	0.0068	0.0516	-0.366889	0.775453	SUCCINIC ACID
M117	Serum	0.0072	0.0538	0.872397	1.8307	2-METHYLLACTATE
M258	Serum	0.0075	0.0554	1.24532	2.37071	3-HYDROXYOLEYLCARNITINE
M257	Serum	0.0079	0.0572	-0.607931	0.656137	LEUCINE
M313	Serum	0.0081	0.0574	-0.881547	0.542785	4-HYDROXY-3-METHOXYPHENETHYL ALCOHOL
M1	Serum	0.0089	0.0596	0.930451	1.90587	ACETYL-L-CARNITINE
M19	Serum	0.009	0.0596	-0.467072	0.723431	TRYPTOPHAN
M224	Serum	0.0092	0.0596	-0.533662	0.690799	N-NAPHTHALEN-2-YL-5-OXOPROLINAMIDE
M231	Serum	0.0091	0.0596	-0.633392	0.644659	2-ETHYL-2-HYDROXYBUTYRIC ACID
M342	Serum	0.0088	0.0596	0.637224	1.55533	(S)-DIBUTYL 3-HYDROXYBUTYL PHOSPHATE
M255	Serum	0.0105	0.0667	-0.637276	0.642926	10-HYDROXYDECANOIC ACID
M136	Serum	0.011	0.0688	-0.589826	0.664423	5-BROMO-DL-TRYPTOPHAN
M14	Serum	0.0116	0.0717	0.815606	1.76004	PROPIONYLCARNITINE
M264	Serum	0.0122	0.0719	-0.916538	0.529779	DIETHYL 5,5'-METHYLENEBIS(4-ETHYL-3-METHYL-1H-PYRROLE-2-CARBOXYLATE)
MEHP	Urine	0.0122	0.0719	-1.31982	0.400586	MEHP
SumPARABEN	Urine	0.0122	0.0719	1.0987	2.14162	NA
M177	Serum	0.0133	0.0733	-0.272969	0.827615	GLYCOLIC ACID
M207	Serum	0.0132	0.0733	-0.844845	0.556771	N-(1H-INDOL-3-YLACETYL)GLYCINE
M242	Serum	0.0128	0.0733	7.50769	181.987	5ALPHA-PREGNAN-3ALPHA,17-DIOL-20-ONE 3-SULFATE
M298	Serum	0.0134	0.0733	-0.328034	0.796621	L-CYSTEINE-GLUTATHIONE DISULFIDE
M322	Serum	0.0128	0.0733	1.37245	2.5891	OPHTHALMATE
M240	Serum	0.0146	0.0787	0.756961	1.68993	STEAROYL-L-CARNITINE
M295	Serum	0.015	0.08	-0.381332	0.767728	1-(1Z-HEXADECENYL)-SN-GLYCERO-3-PHOSPHOCHOLINE
M11	Serum	0.0154	0.081	-0.423547	0.745589	BETAINE
M170	Serum	0.0162	0.0842	-0.234921	0.849732	N-FORMYL-METHIONINE
M355	Serum	0.0166	0.0847	7.09324	136.546	BUTORPHANOL
M367	Serum	0.0176	0.0887	-0.886516	0.540919	2-(3,4-DIMETHOXYPHENYL)-2,3-DIHYDRO-4H-1,3-BENZOXAZIN-4-ONE
M252	Serum	0.0179	0.0894	0.594506	1.50996	N-3-HYDROXYOCTANOYL-L-HOMOSERINE LACTONE
M304	Serum	0.0194	0.0956	0.45387	1.36971	1,2,2,6,6-PENTAMETHYL-4-PIPERIDINOL
M227	Serum	0.0201	0.0968	-0.500956	0.706639	DL-ISOLEUCINE
M301	Serum	0.0199	0.0968	1.58765	3.0056	3,3-PENTAMETHYLENE-4-BUTYROLACTAM
M339	Serum	0.0215	0.1019	0.365675	1.28848	GLU-TRP
M310	Serum	0.0222	0.1041	-0.222117	0.857306	(R)-AMINOCARNITINE
M88	Serum	0.0227	0.1052	0.756955	1.68992	3-HYDROXYVALPROIC ACID
M169	Serum	0.0239	0.1054	-0.575235	0.671177	1-METHYLNICOTINAMIDE
M225	Serum	0.0243	0.1054	-0.414698	0.750176	5-HYDROXY-TRYPTOPHAN
M228	Serum	0.0244	0.1054	0.583443	1.49842	ISOCITRIC ACID
M279	Serum	0.0246	0.1054	1.3182	2.49355	BENZAMIDE, 3-[[(2E)-3-(1H-INDOL-3-YL)-1-OXO-2-PROPEN-1-YL]AMINO]-
M30	Serum	0.0235	0.1054	-0.507811	0.703289	PROLINE
M44	Serum	0.0234	0.1054	0.473221	1.38821	CITRACONIC ACID
M81	Serum	0.0246	0.1054	-0.26933	0.829705	1-PENTADECANOYL-SN-GLYCERO-3-PHOSPHOCHOLINE
M120	Serum	0.0256	0.1072	-0.976223	0.508309	3-PHENYL-2-PYRROLYLPROPANOIC ACID
M64	Serum	0.0256	0.1072	1.18035	2.26632	3-AMINO-4-(4-HYDROXYPHENYL)BUTYRIC ACID
M245	Serum	0.026	0.1075	0.377548	1.29913	2-AMINOADIPIC ACID
M142	Serum	0.0273	0.1094	0.485739	1.4003	2-HYDROXY-2-(2-METHOXY-2-OXOETHYL)BUTANEDIOIC ACID
M143	Serum	0.0271	0.1094	0.953372	1.93639	VALPROIC ACID BETA-D-GLUCURONIDE
M62	Serum	0.0271	0.1094	0.601188	1.51697	HYPOXANTHINE
M28	Serum	0.0286	0.1136	0.374762	1.29663	D-(-)-GLUTAMIC ACID
M332	Serum	0.0304	0.1196	2.71167	6.5508	DOCOSAN-1-AMINE
M32	Serum	0.0335	0.1303	-0.214405	0.861902	TETRAHYDROHARMAN-3-CARBOXYLIC ACID
M22	Serum	0.0346	0.1334	0.42526	1.34281	2-AMINOACETOPHENONE
M311	Serum	0.035	0.1334	0.578638	1.49344	HEXADECYLTRIMETHYLAMMONIUM CATION
M37	Serum	0.0357	0.135	0.512167	1.42619	MEGLUTOL
M144	Serum	0.037	0.1385	0.702807	1.62767	OLEOYL-L-CARNITINE
M122	Serum	0.0382	0.1401	-0.295435	0.814827	1-MYRISTOYL-SN-GLYCERO-3-PHOSPHOCHOLINE
M251	Serum	0.0381	0.1401	1.46562	2.76181	3,4,5-TRIMETHOXYPHENOL
M215	Serum	0.039	0.1406	-5.60555	0.0205382	(3-OXO-2,3-DIHYDRO-4H-1,4-BENZOXAZIN-4-YL)ACETIC ACID
M283	Serum	0.0387	0.1406	0.471123	1.38619	QUINOLINE-2-CARBOXYLIC ACID
M282	Serum	0.0398	0.1419	0.803367	1.74517	CROTONIC ACID
M116	Serum	0.0406	0.1432	1.01038	2.01444	HEXAETHYLENE GLYCOL
M237	Serum	0.0409	0.1432	-1.01398	0.49518	3-[(1E,3E)-HEPTA-1,3-DIENYL]PENTANEDIOIC ACID
M369	Serum	0.0421	0.1461	0.517155	1.43113	CORTISONE
M319	Serum	0.0429	0.1475	-0.7332	0.601568	ILE-LEU
SumAA	Urine	0.0437	0.1492	0.936932	1.91445	SumAA
M359	Serum	0.046	0.1556	2.7703	6.82249	3-DODECYLOXYPROPYLAMINE
M125	Serum	0.048	0.1609	2.48033	5.58026	2-LINOLEOYLGLYCEROL
M161	Serum	0.0489	0.1609	0.671357	1.59257	N-(3-PHENYLPROPYL)THIOUREA
M205	Serum	0.0494	0.1609	0.681146	1.60341	HYDROCORTISONE
M86	Serum	0.0496	0.1609	0.838122	1.78772	PALMITAMIDE
MBP	Urine	0.0486	0.1609	1.057	2.08061	MBP
M192	Serum	0.0552	0.177	1.25758	2.39095	3-HYDROXYOCTANOIC ACID
M290	Serum	0.0564	0.177	0.813064	1.75694	O-(4-HYDROXYBENZOYL)TROPINE
M56	Serum	0.0564	0.177	0.308323	1.23827	D-PYROGLUTAMIC ACID
M94	Serum	0.056	0.177	0.440796	1.35735	4-HYDROXYQUINOLINE
M163	Serum	0.0611	0.1858	-0.449485	0.732304	BETA-GLYCEROPHOSPHATE
M166	Serum	0.0601	0.1858	0.348845	1.27354	NG,NG-DIMETHYL-L-ARGININE
M326	Serum	0.0607	0.1858	0.38294	1.304	5-(2-FURYL)-4H-1,2,4-TRIAZOL-3-AMINE
M362	Serum	0.0602	0.1858	0.795757	1.73599	DOCOSAHEXAENOIC ACID
M139	Serum	0.0622	0.1875	-0.432232	0.741114	N-FORMYLTRYPTOPHAN
M315	Serum	0.0632	0.1891	0.390216	1.31059	7ALPHA-HYDROXY-3-OXO-4-CHOLESTENOIC ACID
M10	Serum	0.0647	0.1893	-0.822548	0.565443	1H-INDOLE-3-PROPANOIC ACID
M188	Serum	0.0656	0.1893	0.699546	1.62399	CREATINE
M262	Serum	0.0657	0.1893	0.509717	1.42377	CITRATE
M35	Serum	0.0649	0.1893	-0.978606	0.50747	1-PIPERIDINECARBOXYLIC ACID, 2-OXO-, 1,1-DIMETHYLETHYL ESTER
M90	Serum	0.0639	0.1893	-0.593996	0.662505	3-HYDROXYISOVALERIC ACID
M210	Serum	0.0677	0.1922	-0.628577	0.646814	4-CHLORO-3-(TRIFLUOROMETHYL)PHENOL
M61	Serum	0.0674	0.1922	-0.151822	0.900113	L-GLUTAMINE
M291	Serum	0.0715	0.2016	0.729008	1.6575	(3,4-DIHYDROXYPHENYL)ETHANOL
M73	Serum	0.0724	0.2027	-0.425292	0.744688	INDOLELACTIC ACID
M152	Serum	0.0739	0.205	1.20959	2.31273	8-HYDROXY-5Z,9E,11Z,14Z-EICOSATETRAENOIC ACID
M43	Serum	0.0743	0.205	0.836778	1.78606	HEXANOYLGLYCINE
M277	Serum	0.0756	0.207	-1.07658	0.474151	CYCLO(ALANYLLEUCYL)
M244	Serum	0.0802	0.2181	-0.21101	0.863932	1-METHYL-N-PHENYL-1H-INDOLE-3-CARBOXAMIDE
M199	Serum	0.0827	0.2233	-0.607229	0.656456	{[(4-HYDROXYPHENYL)ACETYL]AMINO}ACETIC ACID
M150	Serum	0.0834	0.2239	-0.199101	0.871093	N-BENZYL-1H-INDOLE-2-CARBOXAMIDE
M180	Serum	0.0851	0.2267	-0.281348	0.822822	GLU-GLN
M162	Serum	0.0865	0.2274	-0.250781	0.840441	5-(HYDROXYMETHYL)-2-FURALDEHYDE
M196	Serum	0.086	0.2274	-0.922194	0.527706	HIPPURIC ACID
M138	Serum	0.0906	0.2364	-1.0018	0.499378	1-(3-PYRIDYL)-1-BUTANONE-4-CARBOXYLIC ACID
M238	Serum	0.0942	0.244	-3.30872	0.10092	3,4-DIHYDRO-3-OXO-2H-(1,4)-BENZOXAZIN-2-YLACETIC ACID
M51	Serum	0.0947	0.244	0.626446	1.54376	TYROSINE
M278	Serum	0.099	0.25	1.08435	2.12041	6-METHYL-2-THIOURACIL
M54	Serum	0.0978	0.25	-0.233478	0.850582	N-ACETYL-L-GLUTAMINE
M6	Serum	0.0984	0.25	-0.678804	0.624683	INDOXYL SULFATE
M33	Serum	0.1006	0.2506	-0.226855	0.854495	1,6-ANHYDRO-2,3-O-ISOPROPYLIDENE-BETA-D-MANNOPYRANOSE
M89	Serum	0.1011	0.2506	-0.170477	0.888549	L-ISOLEUCINE
methylparaben	Urine	0.1004	0.2506	0.838256	1.78789	methylparaben
M3	Serum	0.1018	0.2507	-0.20134	0.869742	L-METHIONINE
M135	Serum	0.104	0.2544	1.99208	3.97809	N-OLEOYLGLYCINE
M26	Serum	0.1066	0.2584	0.398642	1.31827	L-KYNURENINE
M273	Serum	0.1089	0.2584	0.23862	1.17986	BETA-ALANINE
M360	Serum	0.1087	0.2584	-0.366389	0.775722	GLY-PHE
M5	Serum	0.1071	0.2584	-0.892201	0.538791	4-HYDROXYBENZALDEHYDE
M52	Serum	0.1088	0.2584	-0.951869	0.516962	L,L-CYCLO(LEUCYLPROLYL)
M160	Serum	0.1097	0.2586	0.534644	1.44859	(2R)-3-HYDROXYISOVALEROYLCARNITINE
M103	Serum	0.1129	0.262	0.860988	1.81628	PENTAETHYLENE GLYCOL
M42	Serum	0.1131	0.262	-0.230532	0.85232	(2S)-2-AMINO-N-HYDROXY-4-(METHYLSULFANYL)BUTANAMIDE
M55	Serum	0.112	0.262	-0.145579	0.904017	L-NORVALINE
M267	Serum	0.1154	0.2655	-0.563894	0.676474	DODECYL PHOSPHATE
M292	Serum	0.1198	0.2741	2.66155	6.32714	BENZOPHENONE-3
M164	Serum	0.1218	0.2771	0.758584	1.69183	VALPROIC ACID
M354	Serum	0.1248	0.2823	-0.189482	0.87692	DEMETHOXYCURCUMIN
M15	Serum	0.13	0.2923	-0.222157	0.857283	DEOXYCARNITINE
M269	Serum	0.1313	0.2934	0.64296	1.56153	3,6-DITERT-BUTYL-1,2-BENZENEDIOL
M202	Serum	0.1337	0.2972	-0.409605	0.75283	2,6-DIMETHYL-4-HYDROXYBENZALDEHYDE
M133	Serum	0.1402	0.3089	0.310535	1.24017	5-HYDROXYMETHYLCYTOSINE
M194	Serum	0.1413	0.3089	0.620037	1.53691	METHYL HYDROGEN AZELATE
M60	Serum	0.141	0.3089	-0.237152	0.848418	TAURINE
M158	Serum	0.1444	0.3138	-0.266446	0.831365	TRANS-TRAUMATIC ACID
M40	Serum	0.1505	0.3251	-0.0833165	0.943885	L-HISTIDINE
butylparaben	Urine	0.1596	0.343	0.626388	1.54369	butylparaben
M206	Serum	0.1615	0.3452	0.353697	1.27783	ANILINE
M268	Serum	0.1645	0.3494	-0.341552	0.789192	1-(1Z-OCTADECENYL)-SN-GLYCERO-3-PHOSPHOCHOLINE
M79	Serum	0.1653	0.3494	0.416509	1.33469	PALMITOYL-L-CARNITINE
M74	Serum	0.1673	0.3518	1.0723	2.10278	OLEAMIDE
M312	Serum	0.174	0.3638	0.424387	1.342	SPICULISPORIC ACID
M213	Serum	0.176	0.3641	-0.727512	0.603944	VANILLIN-4-SULFATE
M287	Serum	0.1754	0.3641	0.492297	1.40668	ROLIPRAM
M340	Serum	0.1816	0.3738	-3.92476	0.0658461	CHOLIC ACID
M179	Serum	0.1857	0.3793	-0.135763	0.910189	L-THREONIC ACID
M261	Serum	0.1879	0.3793	-0.153316	0.899181	3-OXOPENTANOIC ACID
M275	Serum	0.1867	0.3793	-2.7356	0.150143	2,2'-METHYLENE-BIS(6-TERT-BUTYL-4 METHYLPHENOL)
M97	Serum	0.1882	0.3793	-0.286519	0.819878	L-2-HYDROXYGLUTARIC ACID
M233	Serum	0.1908	0.3825	0.852929	1.80616	N-ACETYLAMPHETAMINE
M106	Serum	0.196	0.3909	-0.716785	0.608452	PHENYLPROPIONYLGLYCINE
M78	Serum	0.1971	0.3911	0.445241	1.36154	L-ARACHIDONOYLCARNITINE
M118	Serum	0.2019	0.3934	-0.25031	0.840716	2-HYDROXY-3-(4-HYDROXYPHENYL)PROPANOIC ACID
M140	Serum	0.2023	0.3934	-0.535429	0.689953	CYCLO(LEUCYLPROLYL)
M156	Serum	0.2003	0.3934	0.449169	1.36525	2,5-FURANDICARBOXYLIC ACID
M7	Serum	0.2004	0.3934	0.233017	1.17529	L-ARGININE
M302	Serum	0.2057	0.3942	-0.504395	0.704956	PHENYL-AC-GLN-OH
M334	Serum	0.2057	0.3942	0.811745	1.75533	BETA-DAMASCONE
M336	Serum	0.2051	0.3942	0.882251	1.84325	12S-HYDROXY-5Z,8Z,10E,14Z-EICOSATETRAENOIC ACID
M366	Serum	0.2156	0.4111	0.420139	1.33806	8S-HYDROXY-9E,11Z,14Z-EICOSATRIENOIC ACID
M181	Serum	0.2192	0.4159	-0.351735	0.783641	3-ISOBUTYLPENTANEDIOIC ACID
M325	Serum	0.2324	0.4389	-3.33638	0.0990034	PROPACHLOR ESA
M297	Serum	0.2349	0.4397	0.423155	1.34086	ECTOINE
M4	Serum	0.2351	0.4397	-0.192596	0.87503	2-AMINO-3-(3-METHYLBUT-2-ENYLTHIO)PROPIONIC ACID
M146	Serum	0.2367	0.4405	-0.346773	0.786341	GLYCINE
M259	Serum	0.2434	0.4509	0.593965	1.50939	6-HYDROXY-8-METHOXY-3-METHYL-3,4-DIHYDROISOCHROMEN-1-ONE
M241	Serum	0.2456	0.4528	0.262248	1.19935	MALIOXAMYCIN
M321	Serum	0.2501	0.4588	1.4301	2.69465	PENTAMETHYLENE BISACETAMIDE
M260	Serum	0.2571	0.4673	0.777653	1.71434	L-HOMOCARNOSINE
M309	Serum	0.2562	0.4673	0.669775	1.59083	ASP-PHE
M209	Serum	0.2584	0.4675	-0.788153	0.579085	3-PHENYLPROPIONYLGLYCINE
M80	Serum	0.2648	0.4769	0.210236	1.15688	PSEUDOURIDINE
M93	Serum	0.2707	0.4852	0.448532	1.36465	DECANOYLCARNITINE
M128	Serum	0.2773	0.4948	0.397911	1.3176	LINOLEOYLCARNITINE
M200	Serum	0.2807	0.4986	-0.191111	0.875931	DL-O-TYROSINE
M173	Serum	0.2872	0.5032	-0.392853	0.761622	DODECANOIC ACID
M182	Serum	0.2865	0.5032	-0.0808011	0.945532	N-METHYL-L-ASPARAGINE
M270	Serum	0.2852	0.5032	0.640194	1.55854	14,15-EPOXY-5Z,8Z,11Z-EICOSATRIENOIC ACID
M211	Serum	0.2913	0.508	-0.275648	0.826079	9-HODE
M265	Serum	0.2925	0.508	-3.44481	0.0918352	7-HYDROXYCOUMARIN SULFATE
M216	Serum	0.2973	0.514	0.525906	1.43984	DECANOIC ACID
M105	Serum	0.3086	0.5312	0.237641	1.17906	GAMMA-GLUTAMYLTYROSINE
M203	Serum	0.3191	0.5445	-2.96579	0.128	3,7,12-TRIHYDROXYCHOLAN-24-OIC ACID (STEREOISOMER UNKNOWN)
M316	Serum	0.3182	0.5445	0.695976	1.61998	TAUROCHOLIC ACID
M201	Serum	0.325	0.5514	-1.60868	0.327897	4-BROMO-2,6-DI-TERT-BUTYLPHENOL
M222	Serum	0.326	0.5514	0.441698	1.3582	HOMOCITRULLINE
M357	Serum	0.3293	0.5546	0.292321	1.22461	3-(2-HYDROXYPHENYL)PROPIONIC ACID
M134	Serum	0.3449	0.5758	0.13685	1.0995	N-ACETYL-METHIONINE
M318	Serum	0.3464	0.5758	0.219634	1.16444	D-XYLOSE
SumPCPMW	Urine	0.3458	0.5758	0.55998	1.47425	SumPCPMW
M31	Serum	0.3489	0.5775	1.29179	2.44832	GABAPENTIN
M356	Serum	0.3507	0.578	-1.18176	0.440812	THROMBOXANE B2
M21	Serum	0.3528	0.5791	0.218431	1.16347	L-CARNOSINE
M127	Serum	0.3567	0.5831	0.38591	1.30668	L-HOMOPHENYLALANINE
M226	Serum	0.3588	0.584	-0.361373	0.778424	JASMONIC ACID
M345	Serum	0.3621	0.587	0.181148	1.13379	EPOXYTRICARBALLYLIC ACID
M110	Serum	0.3759	0.5912	-2.31748	0.200618	7-CHLORO-L-TRYPTOPHAN
M151	Serum	0.3717	0.5912	-0.0623564	0.957699	LACTIC ACID
M17	Serum	0.3682	0.5912	-0.195858	0.873053	N-ACETYL-L-CYSTEINE
M208	Serum	0.3719	0.5912	-0.133083	0.911881	D-GALACTOSE
M306	Serum	0.3769	0.5912	-0.342054	0.788917	CIS-2-DECENOIC ACID
M307	Serum	0.3759	0.5912	1.1882	2.27868	8(9)-EPOXY-5Z,11Z,14Z,17Z-EICOSATETRAENOIC ACID
M330	Serum	0.3741	0.5912	0.232403	1.17479	SPERMIDINE
M85	Serum	0.3756	0.5912	-0.406897	0.754244	N-[2-(4-METHOXYPHENYL)ETHYL]-3-PHENYLACRYLAMIDE
M172	Serum	0.381	0.5921	0.160183	1.11743	GLU-THR
M195	Serum	0.3834	0.5921	0.230055	1.17288	PRO-LEU
M248	Serum	0.383	0.5921	-0.356042	0.781305	3-(HEPTA-1,3-DIENYL)HEXANEDIOIC ACID
M34	Serum	0.3836	0.5921	-0.0636551	0.956837	L-PHENYLALANINE
M349	Serum	0.3855	0.5927	-2.04381	0.242523	BUFALIN
M293	Serum	0.3951	0.6051	-0.554424	0.680929	ETHYL 2-AMINO-5-METHYL-3-THIOPHENECARBOXYLATE
MMP	Urine	0.3982	0.6075	1.00844	2.01174	MMP
M137	Serum	0.4027	0.6095	0.312508	1.24186	TETRADECANOYLCARNITINE
M246	Serum	0.4025	0.6095	-0.616645	0.652186	(4-METHYLPHENYL)OXIDANESULFONIC ACID
M113	Serum	0.4061	0.6123	0.212167	1.15843	ANTHRANILIC ACID
M69	Serum	0.4095	0.6126	0.199274	1.14812	1-PALMITOYL-SN-GLYCERO-3-PHOSPHOCHOLINE
SumDEHP	Urine	0.4092	0.6126	-0.385619	0.76545	SumDEHP
M2	Serum	0.414	0.6166	0.218732	1.16371	CITRIC ACID
M66	Serum	0.4153	0.6166	-0.230188	0.852524	2-AMINO-5-METHYLHEXANOIC ACID
M47	Serum	0.4279	0.6329	-0.214136	0.862062	1-O-HEXADECYL-2-O-ACETYL-SN-GLYCERYL-3-PHOSPHORYLCHOLINE
MEHHP	Urine	0.4318	0.6338	0.771944	1.70757	MEHHP
SumDEHPMW	Urine	0.4317	0.6338	-0.400757	0.757461	SumDEHPMW
M184	Serum	0.4391	0.6397	0.458849	1.37445	8-(3-OCTYL-2-OXIRANYL)OCTANOIC ACID
M271	Serum	0.4376	0.6397	-0.275104	0.826391	N-(CINNAMOYL)GLYCINE
M344	Serum	0.4421	0.64	-0.317259	0.802593	1H-INDOLE-6-ETHANAMINE, ALPHA-METHYL-
M57	Serum	0.4442	0.64	0.177214	1.1307	L-CITRULLINE
M9	Serum	0.4432	0.64	-0.0700673	0.952594	N-L-GAMMA-GLUTAMYL-L-LEUCINE
M8	Serum	0.4474	0.6423	-0.243693	0.844581	TRIMETHYLAMINE N-OXIDE
M305	Serum	0.4495	0.6429	0.372064	1.2942	3,5-DIMETHOXYCINNAMIC ACID
M370	Serum	0.4524	0.6446	-0.243463	0.844715	(2E,4E)-5-(3,8-DIHYDROXY-1,5-DIMETHYL-7-OXO-6-OXABICYCLO[321]OCTAN-8-YL)-3-METHYLPENTA-2,4-DIENOIC ACID
M59	Serum	0.457	0.6488	0.192616	1.14283	ALPHA-D-XYLOPYRANOSE
M76	Serum	0.4593	0.6497	0.181479	1.13405	GAMMA-GLUTAMYLPHENYLALANINE
M185	Serum	0.4695	0.6618	-0.254837	0.838082	HEPTANOIC ACID
M327	Serum	0.4743	0.6661	0.325865	1.25342	METHOXETAMINE
M24	Serum	0.4774	0.6681	-0.19331	0.874597	PHENYLACETYLGLYCINE
M16	Serum	0.4871	0.6791	0.22611	1.16968	L-CARNITINE
M102	Serum	0.4994	0.6927	0.260409	1.19782	SEROTONIN
M253	Serum	0.5004	0.6927	0.143917	1.1049	PYROGLU-PRO
MEP	Urine	0.5129	0.7075	0.458036	1.37367	MEP
M365	Serum	0.5196	0.7143	-0.251769	0.839866	CIS-5-DODECENOIC ACID
M23	Serum	0.5333	0.7296	0.163823	1.12025	1-METHYL-L-HISTIDINE
M99	Serum	0.5346	0.7296	-0.017266	0.988103	1-(2-HYDROXYETHYL)-2,2,6,6-TETRAMETHYL-4-PIPERIDINOL
M347	Serum	0.5464	0.7432	-0.204262	0.867982	2-PROPYLGLUTARIC ACID
M115	Serum	0.5545	0.749	-0.0169381	0.988328	1,2-DIAMINO-2-METHYLPROPANE
M92	Serum	0.5537	0.749	0.191187	1.1417	LAUROYLCARNITINE
M335	Serum	0.5651	0.758	0.289487	1.22221	CIS-7-HEXADECENOIC ACID
M346	Serum	0.567	0.758	0.126072	1.09132	N-BENZYLGLYCINE ETHYL ESTER
M75	Serum	0.5655	0.758	0.198125	1.14721	URATE
M121	Serum	0.5712	0.7609	0.245484	1.18549	(2E)-3,4,7-TRIMETHYLOCTA-2,6-DIEN-1-OL
M299	Serum	0.5786	0.7682	-0.163872	0.892626	N-ACETYL-D-TRYPTOPHAN
M67	Serum	0.5868	0.7738	0.196496	1.14591	L-HOMOARGININE
MBzP	Urine	0.5862	0.7738	0.474326	1.38927	MBzP
M36	Serum	0.5934	0.7799	0.227463	1.17077	1,2-DEHYDRO-ALPHA-CYPERONE
M337	Serum	0.6057	0.7933	0.245527	1.18553	3S_2349_TETRAHYDRO_1H_PYRIDO_34B_INDOLE_CARBOXYLIC_ACID
M308	Serum	0.6151	0.803	-0.17319	0.886879	MONOETHYL PHTHALATE
M83	Serum	0.6179	0.8039	-0.0220494	0.984833	N-ACETYL-D-NORLEUCINE
M178	Serum	0.6257	0.8113	0.258955	1.19661	TETRADECANEDIOIC ACID
M109	Serum	0.6531	0.8157	0.0392674	1.02759	N-(4-METHYLPENTANOYL)PHENYLALANINE
M149	Serum	0.6539	0.8157	-0.16578	0.891446	TRIDECANEDIOIC ACID
M155	Serum	0.6318	0.8157	-0.0376615	0.974233	SUCCINIS ACID
M186	Serum	0.6351	0.8157	-0.102537	0.931393	4-METHYL-1,2,3,4-TETRAHYDROQUINOLINE
M266	Serum	0.644	0.8157	0.00299313	1.00208	ALANINE
M281	Serum	0.6475	0.8157	-1.30582	0.40449	15-KETOFLUPROSTENOL ISOPROPYL ESTER
M288	Serum	0.6367	0.8157	-0.0257675	0.982298	1,6-ANHYDRO-BETA-D-GLUCOSE
M331	Serum	0.6429	0.8157	-0.302898	0.810622	(2E,4E)-3,5,7-TRIMETHYLOCTA-2,4-DIENEDIOIC ACID
M45	Serum	0.6437	0.8157	-0.0562505	0.96176	BETA-D-GLUCURONO-GAMMA-LACTONE
M50	Serum	0.6518	0.8157	0.829607	1.7772	HYPAPHORINE
M87	Serum	0.6542	0.8157	0.114826	1.08284	GAMMA-GLUTAMYLGLUTAMINE
M98	Serum	0.6542	0.8157	-0.0635065	0.956935	GUANOSINE
M157	Serum	0.6596	0.8185	0.31345	1.24268	12S-HYDROXY-5Z,8E,10E-HEPTADECATRIENOIC ACID
M223	Serum	0.6607	0.8185	-0.092084	0.938167	9-(METHOXYCARBONYL)DEC-9-ENOIC ACID
M317	Serum	0.6654	0.8217	0.0481897	1.03397	2-(HYDROXYMETHYL)-5-METHYL-4H,7H-[1,2,4]TRIAZOLO[1,5-A]PYRIMIDIN-7-ONE
M71	Serum	0.6713	0.8263	-0.0457563	0.968782	L-LYSINE
M236	Serum	0.6815	0.8362	0.279238	1.21355	ASP-LEU
M101	Serum	0.6884	0.8368	-0.0972493	0.934814	3-INDOXYLSULFATE POTASSIUM SALT
M108	Serum	0.6883	0.8368	-0.0899472	0.939557	DELTA-DODECALACTONE
M65	Serum	0.6871	0.8368	0.224311	1.16822	7,8-DIHYDRO-ALPHA-IONONE
M183	Serum	0.6908	0.8371	-0.505082	0.704621	4',6'-DIMETHOXY-2'-HYDROXYACETOPHENONE
M303	Serum	0.694	0.8385	0.184815	1.13667	OCTENOYL-CARNITINE
M214	Serum	0.7022	0.8432	0.143933	1.10491	ALLOPURINOL RIBOSIDE
M230	Serum	0.7023	0.8432	-0.0380166	0.973993	L-PIPECOLIC ACID
M111	Serum	0.7153	0.8535	0.20375	1.15169	2,6-DI-TERT-BUTYL-4-(4-MORPHOLINYLMETHYL)PHENOL
M358	Serum	0.7139	0.8535	0.196535	1.14594	2-NAPHTHYLAMINE
M174	Serum	0.7235	0.858	-0.0785273	0.947024	HEXADECANEDIOIC ACID
M53	Serum	0.7221	0.858	-0.00255895	0.998228	TYR-LEU
MCPP	Urine	0.7306	0.8638	-0.184917	0.8797	MCPP
MECPP	Urine	0.7397	0.872	0.105976	1.07622	MECPP
M49	Serum	0.7426	0.8727	0.00594058	1.00413	1-HEXADECYL-SN-GLYCERO-3-PHOSPHOCHOLINE
M348	Serum	0.7461	0.8742	0.180782	1.1335	4-HYDROXYVALPROIC ACID
M276	Serum	0.7486	0.8745	-0.0637587	0.956768	DODECANEDIOIC ACID
M104	Serum	0.7567	0.8813	0.182173	1.13459	3-ACETOXYPYRIDINE
M68	Serum	0.7656	0.889	0.00309978	1.00215	TROPHICARDYL
M254	Serum	0.7686	0.8899	-0.166064	0.891271	GALIELLALACTONE
M119	Serum	0.7849	0.9001	0.0192187	1.01341	LEVULINIC ACID
M171	Serum	0.7865	0.9001	-0.10441	0.930185	(+)-CARVONE
M284	Serum	0.7868	0.9001	-0.0356776	0.975573	DEET
M353	Serum	0.7863	0.9001	0.0952016	1.06821	(3-OXO-2-PIPERAZINYL)ACETIC ACID
M289	Serum	0.7925	0.9041	-0.030561	0.97904	4-METHYLVALERIC ACID
M176	Serum	0.7952	0.9045	0.160585	1.11774	D-ALPHA-CYCLOHEXYLGLYCINE
M263	Serum	0.8013	0.9088	0.148742	1.1086	2-METHYLINDOLINE
M212	Serum	0.8038	0.9089	-0.116295	0.922554	3-(2-ETHYLHEXOXY)PROPAN-1-AMINE
M168	Serum	0.831	0.9326	-0.0556468	0.962163	MALTOSE
M250	Serum	0.8319	0.9326	0.0966207	1.06927	SUCROSE
M314	Serum	0.8306	0.9326	0.00369288	1.00256	PYRUVIC ACID
M217	Serum	0.8393	0.9381	0.0891908	1.06377	2-HYDROXY-3-METHOXYBENZALDEHYDE
M167	Serum	0.8468	0.9412	-0.0148372	0.989768	3,3-DIMETHYLGLUTARIC ACID
M338	Serum	0.8468	0.9412	0.0716845	1.05094	D-GLUCONIC ACID
M107	Serum	0.857	0.9498	-0.0780852	0.947314	2-(1H-PYRROL-1-YL)BENZOIC ACID
M132	Serum	0.87	0.9612	-0.0576668	0.960817	(2E)-3-(1H-INDOL-2-YL)-2-PROPENOIC ACID
M328	Serum	0.8723	0.9612	0.0716442	1.05091	(10E,15Z)-9,12,13-TRIHYDROXYOCTADECA-10,15-DIENOIC ACID
M91	Serum	0.8793	0.9662	0.0110478	1.00769	2-HYDROXY-5-METHYLBENZOIC ACID
M190	Serum	0.8821	0.9666	-0.00882684	0.9939	RIMANTADINE
M218	Serum	0.8852	0.9673	-0.00548445	0.996206	3-(5,6-DIHYDROXYHEPTYL)-4-METHYL-2H-FURAN-5-ONE
M70	Serum	0.8904	0.9702	-0.177007	0.884536	DEXMEDETOMIDINE
M220	Serum	0.8987	0.9738	-0.0114314	0.992108	NUDIFLORAMIDE
M300	Serum	0.8963	0.9738	0.0639315	1.04531	D-ORNITHINE
M256	Serum	0.9022	0.9749	0.0784235	1.05586	3-(DIMETHYLAMINO)PROPIOPHENONE
M96	Serum	0.9054	0.9757	0.018071	1.0126	3-PHENYL-BETA-ALANINE
M323	Serum	0.9171	0.9855	-0.00370626	0.997434	2-OCT-7-ENYLPENTANEDIOIC ACID
M124	Serum	0.9367	0.9869	0.207783	1.15491	ONDANSETRON
M148	Serum	0.9426	0.9869	0.041912	1.02948	(2E)-N-(4-METHYLPHENYL)-3-PHENYL-2-PROPENAMIDE
M193	Serum	0.9326	0.9869	-0.00474476	0.996717	DL-ARGININE
M204	Serum	0.9348	0.9869	0.00746218	1.00519	PROPYL 4-HYDROXY-3-METHOXYBENZOATE
M221	Serum	0.9488	0.9869	0.0514452	1.0363	3-AMINONAPHTHALENE-2-CARBOXYLIC ACID
M247	Serum	0.9474	0.9869	0.0127368	1.00887	GAMMA-L-GLUTAMYL-L-ALANINE
M27	Serum	0.9223	0.9869	0.0888005	1.06349	GUANINE
M324	Serum	0.9273	0.9869	0.0673988	1.04783	3-CYCLOPENTYLALANINE
M352	Serum	0.9452	0.9869	0.00563719	1.00392	(1R,2S)-2-[(4-CHLOROANILINO)CARBONYL]CYCLOHEXANECARBOXYLIC ACID
M368	Serum	0.9428	0.9869	0.0416406	1.02928	4-CHLOROCINNAMIC ACID
M46	Serum	0.933	0.9869	0.0808074	1.05761	L-ALPHA-GLYCERYLPHOSPHORYLCHOLINE
M95	Serum	0.928	0.9869	0.0638543	1.04525	GAMMA-GLUTAMYLMETHIONINE
M154	Serum	0.9569	0.9873	-0.18612	0.878966	6-METHYL-1,2,3-OXATHIAZIN-4(3H)-ONE 2,2-DIOXIDE
M18	Serum	0.9588	0.9873	0.0482719	1.03403	TROPIC ACID
M272	Serum	0.9594	0.9873	0.0484534	1.03416	2-DEC-9-ENYLPENTANEDIOIC ACID
M48	Serum	0.9552	0.9873	0.053321	1.03765	1-HEPTADECANOYL-SN-GLYCERO-3-PHOSPHOCHOLINE
M13	Serum	0.9708	0.9885	0.0333679	1.0234	ISOVALERYL-L-CARNITINE
M239	Serum	0.9705	0.9885	0.0341286	1.02394	PHENOL SULFATE
M29	Serum	0.9669	0.9885	0.04478	1.03153	NEPSILON,NEPSILON,NEPSILON-TRIMETHYLLYSINE
M296	Serum	0.968	0.9885	0.087577	1.06258	CHENODEOXYCHOLIC ACID
MEOHP	Urine	0.9732	0.9885	-0.0064974	0.995506	MEOHP
M12	Serum	0.981	0.9887	0.0935182	1.06697	2-AMINO-1-PHENYLETHANOL
M329	Serum	0.9807	0.9887	0.0171155	1.01193	2-CHLORO-6-QUINOLINOL
M84	Serum	0.9782	0.9887	0.0544117	1.03844	N-ALPHA-ACETYL-L-ORNITHINE
M147	Serum	0.9879	0.993	0.027285	1.01909	N-ACETYL-L-CARNOSINE
M229	Serum	0.9958	0.9984	0.0265513	1.01857	(3-NITROPHENYL)METHANAMINE
M364	Serum	0.9992	0.9992	0.0284523	1.01992	(2-ALLYLPHENOXY)ACETIC ACID
