# Supplementary material for: Investigating changes in serum metabolome and urinary endocrine disrupting chemicals in cats with hyperthyroidism
Source: Vet Res Commun. 2026 Mar 23;50(3):216. doi: 10.1007/s11259-026-11169-5 (PMC13009073; doi:10.1007/s11259-026-11169-5)
Supplement: Supplementary file 2 — Supplementary file2 (XLSX 83 KB) [file 11259_2026_11169_MOESM2_ESM.xlsx]

## Sheet: Supp Table 2
Feature ID	Raw_P value	Adjusted_P value	L2FC	FC	Feature Name	Pathway Group	Metabolic Category	Specific Pathway	Biological Significance	Notes
butylparaben	0.1596	0.343	0.626388	1.54369	butylparaben	5	Xenobiotic / drug metabolism	Phase II conjugation (glucuronidation/sulfation), ester hydrolysis	Preservative in cosmetics and pharmaceuticals; rapidly metabolized and excreted	Known endocrine disruptor; environmental contaminant
ethylparaben	0.0033	0.033	1.723	3.30123	ethylparaben	5	Xenobiotic / drug metabolism	Phase II hepatic conjugation (glucuronidation, sulfation), excretion in urine	Preservative, potential endocrine disruptor, excreted in urine	ethylparaben is a widely used preservative, metabolized and excreted as a xenobiotic.
M1	0.0089	0.0596	0.930451	1.90587	ACETYL-L-CARNITINE	3	Lipid metabolism (acylcarnitine metabolism)	Carnitine shuttle, acetyl group transport, fatty acid β-oxidation	Delivers acetyl groups into mitochondria; supports energy production, neuroprotection, and acetylcholine synthesis	Used as a supplement for cognitive support and neuropathy; well-studied in clinical research
M10	0.0647	0.1893	-0.822548	0.565443	1H-INDOLE-3-PROPANOIC ACID	9	Microbial metabolite of dietary tryptophan	Tryptophan → IPA (via gut microbial enzymes)	Antioxidant, anti-inflammatory, metabolic and cardiovascular protection	Diet/microbiota dependent, non-toxic, therapeutic potential
M100	<.0001	0.0005	1.54119	2.91035	2-HYDROXYBENZOTHIAZOLE	5	Xenobiotic / drug metabolism	Phase I/II hepatic metabolism (hydroxylation, conjugation)	Environmental contaminant, possible breakdown product in drug metabolism	2-HYDROXYBENZOTHIAZOLE is a benzothiazole derivative, often studied as a xenobiotic.
M101	0.6884	0.8368	-0.0972493	0.934814	3-INDOXYLSULFATE POTASSIUM SALT	5	Xenobiotic / drug metabolism	Tryptophan microbial-host co-metabolism and phase II conjugation	Uremic toxin; biomarker for kidney dysfunction; not a primary endogenous metabolite	3-Indoxylsulfate potassium salt is produced from dietary tryptophan by gut bacteria and hepatic sulfation; considered a xenobiotic/uremic toxin in clinical context.
M102	0.4994	0.6927	0.260409	1.19782	SEROTONIN	2	Amino acid (tryptophan) metabolism; biogenic amine	Tryptophan → 5-HTP → Serotonin → 5-HIAA (via MAO/ALDH); melatonin synthesis	Neurotransmitter (mood, cognition, sleep); gut motility; platelet function; metabolic regulation	14+ receptors; mostly in gut; precursor to melatonin; serotonylation; clinical marker (5-HIAA)
M103	0.1129	0.262	0.860988	1.81628	PENTAETHYLENE GLYCOL	5	Xenobiotic / drug metabolism	Polyether metabolism, Phase II conjugation (glucuronidation/sulfation)	Used as a solvent and plasticizer; excreted largely unchanged or as conjugates	Low toxicity; environmental contaminant
M104	0.7567	0.8813	0.182173	1.13459	3-ACETOXYPYRIDINE	5	Xenobiotic / drug metabolism	Pyridine derivative metabolism	Synthetic compound; metabolized via hepatic conjugation and excretion pathways	May be a drug impurity or environmental contaminant; not a natural metabolite
M105	0.3086	0.5312	0.237641	1.17906	GAMMA-GLUTAMYLTYROSINE	2	Amino acid metabolism; tyrosine derivative	Gamma-glutamyl cycle, protein catabolism, GGTase-mediated hydrolysis	Source of tyrosine; intermediate in protein/amino acid turnover	Gamma-glutamyltyrosine is a dipeptide involved in amino acid metabolism, serving as a transport and storage form of tyrosine and reflecting activity in protein and glutathione turnover.
M106	0.196	0.3909	-0.716785	0.608452	PHENYLPROPIONYLGLYCINE	2	Amino acid metabolism	Glycine conjugation of phenylpropionic acid; amino acid and aromatic acid metabolism	Minor endogenous metabolite; reflects amino acid and aromatic acid metabolism	Phenylpropionylglycine is a glycine conjugate of phenylpropionic acid, found in urine and associated with amino acid metabolism.
M107	0.857	0.9498	-0.0780852	0.947314	2-(1H-PYRROL-1-YL)BENZOIC ACID	5	Xenobiotic / drug metabolism	Aromatic acid metabolism; possible phase I/II reactions	Environmental or synthetic aromatic compound; possible excretion as xenobiotic	2-(1H-PYRROL-1-YL)BENZOIC ACID is not a known endogenous metabolite; likely metabolized as a xenobiotic
M108	0.6883	0.8368	-0.0899472	0.939557	DELTA-DODECALACTONE	3	Lipid metabolism	Lactone (fatty acid derivative) metabolism	Flavor compound in foods; derived from fatty acid metabolism	Contributes to aroma in dairy and fruits (DELTA-DODECALACTONE)
M109	0.6531	0.8157	0.0392674	1.02759	N-(4-METHYLPENTANOYL)PHENYLALANINE	2	Amino acid metabolism	Phenylalanine and branched-chain amino acid conjugation	N-(4-METHYLPENTANOYL)PHENYLALANINE is a conjugated amino acid, likely a product of amino acid conjugation or xenobiotic metabolism.	May be a microbial or synthetic metabolite; not a common human metabolite.
M11	0.0154	0.081	-0.423547	0.745589	BETAINE	2	Amino acid metabolism	Glycine, serine, and methionine metabolism (as methyl donor)	Osmoprotectant, methyl group donor, cardiovascular and liver health	Important in methylation reactions; high in some foods (e.g., beets, spinach)
M110	0.3759	0.5912	-2.31748	0.200618	7-CHLORO-L-TRYPTOPHAN	2	Amino acid metabolism (halogenated tryptophan derivative)	Enzymatic halogenation of L-tryptophan → 7-Cl-Trp → natural product synthesis	Precursor for antibiotics/antitumor agents, neurochemical modulation, antimicrobial properties	Used in pharma/biotech, not proteinogenic, marker for cell injury, scalable bioproduction
M111	0.7153	0.8535	0.20375	1.15169	2,6-DI-TERT-BUTYL-4-(4-MORPHOLINYLMETHYL)PHENOL	5	Xenobiotic / drug metabolism	Phenolic antioxidant metabolism	Synthetic antioxidant; metabolized via hepatic conjugation pathways	Used as a stabilizer in plastics/rubbers; not a natural human metabolite
M112	0.0004	0.0098	1.03653	2.05128	2-HYDROXY-2-METHYLBUTYRIC ACID	2	Amino acid metabolism (BCAA), fatty acid metabolism (hydroxy fatty acid though not directly involved in canonical lipid pathways)	Leucine catabolism (abnormal), MSUD/2-hydroxyglutaric aciduria pathways	Disease biomarker (in maple syrup urine disease (MSUD) and 2-hydroxyglutaric aciduria it is linked to impaired leucine, isoleucine, and valine metabolism), potential lipid transport modulation (may influence lipoprotein synthesis, potentially aiding lipid transport, though evidence is limited compared to its isomer β-hydroxy β-methylbutyric acid (HMB))	Marker for maple syrup urine disease, 2-hydroxyglutaric aciduria
M113	0.4061	0.6123	0.212167	1.15843	ANTHRANILIC ACID	2	Amino acid metabolism (tryptophan/kynurenine pathway)	Tryptophan → kynurenine → anthranilic acid → 3-hydroxyanthranilic acid → quinolinic acid → NAD⁺/NADP⁺ synthesis	NAD⁺ precursor, CNS metabolite, pharmaceutical precursor	Amphoteric, non-essential, used in synthesis and as a ligand
M114	<.0001	0.0022	-0.479638	0.717158	3-HYDROXY-2-((9Z,12Z)-OCTADECA-9,12-DIENOYLOXY)PROPYL 2-(TRIMETHYLAZANIUMYL)ETHYL PHOSPHATE	3	Lipid metabolism (glycerophospholipid metabolism)	Likely a derivative of phosphatidylcholine or related phospholipid, involved in membrane structure and signaling.	Contributes to membrane fluidity and cellular signaling.	Contains essential fatty acids; may impact inflammatory signaling.
M115	0.5545	0.749	-0.0169381	0.988328	1,2-DIAMINO-2-METHYLPROPANE	9	Other / unknown / microbial or plant secondary pathways	Synthetic; not a standard metabolic pathway	No direct physiological role	Synthetic diamine; chemical intermediate, ligand, pharmaceutical precursor
M116	0.0406	0.1432	1.01038	2.01444	HEXAETHYLENE GLYCOL	5	Xenobiotic / drug metabolism	Exogenous polyether compound; industrial and pharmaceutical applications	Used as a solvent, surfactant, plasticizer, humectant, and intermediate in chemical, pharmaceutical, and materials industries; not a natural human or mammalian metabolite	Hexaethylene glycol is a synthetic, exogenous compound with no established role in endogenous mammalian metabolism; commonly used in research, manufacturing, drug delivery, and as a component in personal care and food products
M117	0.0072	0.0538	0.872397	1.8307	2-METHYLLACTATE	1	Carbohydrate metabolism	Branched-chain hydroxy acid metabolism; derivative of lactate	Minor endogenous metabolite; may accumulate in certain metabolic disorders	2-Methyllactate is a naturally occurring metabolite, related to lactate and pyruvate metabolism.
M118	0.2019	0.3934	-0.25031	0.840716	2-HYDROXY-3-(4-HYDROXYPHENYL)PROPANOIC ACID	2	Amino acid/phenolic acid metabolism; endogenous metabolite	Tyrosine/phenylalanine catabolism; microbial and plant metabolism	Antioxidant, anti-inflammatory, anticancer, enzyme modulation	Synonyms: phloretic acid, p-hydroxyphenyllactic acid;
M119	0.7849	0.9001	0.0192187	1.01341	LEVULINIC ACID	9	Organic acid metabolism (γ-keto acid catabolism)	lvaABCDEFG	Carbon source for bacteria, biorefining feedstock, metabolic engineering substrate	Biofuel precursor, polymer synthesis, pharmaceutical intermediates
M12	0.981	0.9887	0.0935182	1.06697	2-AMINO-1-PHENYLETHANOL	2	Amino acid metabolism	Aromatic amino alcohol metabolism; phenylethanolamine pathway	Minor endogenous metabolite; precursor in synthesis of other compounds	2-Amino-1-phenylethanol is found in trace amounts in mammals, can also be synthetic.
M120	0.0256	0.1072	-0.976223	0.508309	3-PHENYL-2-PYRROLYLPROPANOIC ACID	2	Amino acid metabolism	Amino acid catabolism (tryptophan/pyrrole pathway)	Potential intermediate in amino acid breakdown	Not a common human metabolite; structure suggests amino acid origin
M121	0.5712	0.7609	0.245484	1.18549	(2E)-3,4,7-TRIMETHYLOCTA-2,6-DIEN-1-OL	9	Other / unknown / microbial or plant secondary pathways	Plant-derived terpene alcohol; aroma/flavor compound	Contributes to aroma in plants (e.g., hops, citrus); not a human metabolite	(2E)-3,4,7-trimethylocta-2,6-dien-1-ol is exogenous, found in essential oils.
M122	0.0382	0.1401	-0.295435	0.814827	1-MYRISTOYL-SN-GLYCERO-3-PHOSPHOCHOLINE	3	Lipid metabolism (glycerophospholipid metabolism)	Part of phosphatidylcholine biosynthesis and turnover	Cell membrane component; influences membrane structure and function	Contains a myristoyl (C14:0) fatty acid; may arise from dietary or endogenous sources
M123	0.001	0.0171	-0.348756	0.785261	1-OLEOYL-SN-GLYCERO-3-PHOSPHOCHOLINE	3	Lipid metabolism (phospholipid metabolism)	Component of phosphatidylcholine metabolism; part of membrane lipid bilayers.	Essential for membrane structure, lipid transport, and cellular signaling.	Major constituent of cell membranes and lipoproteins
M124	0.9367	0.9869	0.207783	1.15491	ONDANSETRON	5	Xenobiotic / drug metabolism	Serotonin receptor antagonist metabolism; hepatic phase I/II	Antiemetic drug; metabolized and excreted in urine	ONDANSETRON is a synthetic drug, metabolized by hepatic enzymes
M125	0.048	0.1609	2.48033	5.58026	2-LINOLEOYLGLYCEROL	3	Lipid metabolism (monoacylglycerol metabolism)	Intermediate in triglyceride breakdown and endocannabinoid signaling	May act as a signaling molecule; precursor for diacylglycerol and triacylglycerol synthesis	Contains linoleic acid (an essential fatty acid); can influence inflammatory pathways
M126	0.002	0.0258	1.30504	2.47091	3-HYDROXYDODECANOIC ACID	3	Lipid metabolism (fatty acid metabolism)	Intermediate in fatty acid beta-oxidation; may also be a bacterial metabolite.	Energy production; may have signaling roles.	Found in some bacterial lipopolysaccharides
M127	0.3567	0.5831	0.38591	1.30668	L-HOMOPHENYLALANINE	2	Amino acid metabolism	Non-proteinogenic amino acid metabolism	Precursor in the biosynthesis of other amino acids and pharmaceuticals	Sometimes used in pharmaceuticals or as a precursor
M128	0.2773	0.4948	0.397911	1.3176	LINOLEOYLCARNITINE	3	Lipid metabolism	Fatty acid beta-oxidation and carnitine shuttle	Intermediate in mitochondrial transport and oxidation of linoleic acid; reflects essential fatty acid metabolism	Altered levels may indicate peroxisomal or mitochondrial dysfunction
M129	0.0048	0.0406	0.956677	1.94083	3-HYDROXYBUTYRIC ACID	3	Lipid metabolism (ketone body metabolism)	Ketogenesis and ketolysis (produced from acetyl-CoA in liver)	Major circulating ketone body; alternative energy source for brain, heart, and muscle during fasting or diabetes	Elevated in ketosis, diabetic ketoacidosis, and prolonged fasting
M13	0.9708	0.9885	0.0333679	1.0234	ISOVALERYL-L-CARNITINE	3	Lipid metabolism	Fatty acid beta-oxidation (branched-chain)	Transports isovaleryl groups into mitochondria for oxidation; marker for MCAD deficiency	Derived from leucine catabolism; acylcarnitine profile used in metabolic screening
M130	0.0008	0.0161	-0.57696	0.670375	1-PALMITOYL-2-HYDROXY-SN-GLYCERO-3-PHOSPHOETHANOLAMINE	3	Lipid metabolism (lysophospholipid metabolism)	Lysophosphatidylethanolamine (LPE) in phospholipid remodeling and signaling.	Involved in membrane dynamics, signaling, and possibly inflammation.	LPEs can act as signaling molecules and are involved in lipid transport.
M131	0.0002	0.0045	-2.51123	0.175406	4-HYDROXYHIPPURIC ACID	5	Xenobiotic / drug metabolism	Glycine conjugation (phase II) of aromatic acids, excretion in urine	Biomarker of exposure to aromatic compounds, detoxification product	4-HYDROXYHIPPURIC ACID is a phase II metabolite, often found in urine after exposure to various xenobiotics.
M132	0.87	0.9612	-0.0576668	0.960817	(2E)-3-(1H-INDOL-2-YL)-2-PROPENOIC ACID	2	Amino acid metabolism	Tryptophan metabolism (indole derivatives)	Intermediate or derivative in tryptophan/indole metabolism; possible microbial product	Structure suggests relation to indoleacrylic acid, a gut microbial metabolite
M133	0.1402	0.3089	0.310535	1.24017	5-HYDROXYMETHYLCYTOSINE	4	Nucleotide metabolism	Pyrimidine metabolism (cytosine modification)	Epigenetic marker; involved in DNA demethylation and gene regulation	5-hydroxymethylcytosine is a DNA base modification with regulatory roles
M134	0.3449	0.5758	0.13685	1.0995	N-ACETYL-METHIONINE	2	Amino acid metabolism (methionine and sulfur amino acids)	Methionine cycle, transmethylation, transsulfuration	Nutritional equivalence to methionine; supports methylation, antioxidant defense, and protection against oxidative stress	Used as a supplement; found in microbes; efficiently converted to methionine in vivo
M135	0.104	0.2544	1.99208	3.97809	N-OLEOYLGLYCINE	3	Lipid metabolism (N-acyl amide)	Formed by conjugation of oleic acid with glycine; part of the endocannabinoidome.	Modulates pain, inflammation, and energy balance via GPR55 and PPAR-α receptors.	Endogenous signaling lipid; related to endocannabinoids but does not activate CB1/CB2 receptors.
M136	0.011	0.0688	-0.589826	0.664423	5-BROMO-DL-TRYPTOPHAN	2	Amino acid metabolism	Tryptophan metabolism (halogenated derivative)	Potential use in biochemical research; not a common endogenous metabolite	Brominated tryptophan analog; may be synthetic or microbial
M137	0.4027	0.6095	0.312508	1.24186	TETRADECANOYLCARNITINE	3	Lipid metabolism	Fatty acid beta-oxidation and carnitine shuttle	Intermediate in mitochondrial transport and oxidation of myristic (C14) acid; supports energy metabolism	Used in newborn screening for fatty acid oxidation disorders
M138	0.0906	0.2364	-1.0018	0.499378	1-(3-PYRIDYL)-1-BUTANONE-4-CARBOXYLIC ACID	5	Xenobiotic / drug metabolism	Nicotine metabolism, pyridine derivative metabolism	Metabolite of nicotine or related alkaloids, processed by hepatic enzymes	May be used as a biomarker for tobacco exposure
M139	0.0622	0.1875	-0.432232	0.741114	N-FORMYLTRYPTOPHAN	2	Amino acid metabolism (tryptophan catabolism)	Kynurenine pathway: Tryptophan → N-formylkynurenine → Kynurenine → NAD+	Immune regulation, NAD+ synthesis, neuroactive metabolite production	Non-enzymatic reactivity, possible roles in detoxification, lens aging, microbiome-host interactions
M14	0.0116	0.0717	0.815606	1.76004	PROPIONYLCARNITINE	3	Lipid and amino acid metabolism (acylcarnitine metabolism)	Propionate metabolism, odd-chain fatty acid and amino acid catabolism; carnitine shuttle	Transports propionyl groups to mitochondria; reflects metabolism of certain amino acids and odd-chain fatty acids	Accumulates in propionic acidemia and related metabolic disorders
M140	0.2023	0.3934	-0.535429	0.689953	CYCLO(LEUCYLPROLYL)	9	Secondary metabolite (cyclic dipeptide/diketopiperazine)	Cyclodipeptide biosynthesis (from leucine and proline)	Antifungal, antibacterial, antimalarial, anticancer, quorum sensing	Produced by microbes, stable, found in foods, ecological defense role
M141	0.0048	0.0406	-0.968916	0.51089	DL-3-PHENYLLACTIC ACID	2	Amino acid metabolism	Phenylalanine catabolism (via phenylpyruvate and lactate dehydrogenase)	Biomarker for phenylketonuria (PKU), antimicrobial properties, energy metabolism, stress resistance	Produced endogenously and by bacteria; D-form from bacteria, L-form endogenous; elevated in PKU; also studied as a probiotic metabolite
M142	0.0273	0.1094	0.485739	1.4003	2-HYDROXY-2-(2-METHOXY-2-OXOETHYL)BUTANEDIOIC ACID	9	Plant/microbial secondary metabolism	Potential derivative of methyl citrate or tricarboxylic acid metabolism in plants/microbes	Plant or microbial secondary metabolite; not established as a human endogenous metabolite	Detected in plants such as Opuntia ficus-indica; structurally related to methyl citrate; not found in major human metabolic databases
M143	0.0271	0.1094	0.953372	1.93639	VALPROIC ACID BETA-D-GLUCURONIDE	5	Xenobiotic / drug metabolism	Phase II glucuronidation of valproic acid, excretion in urine	Antiepileptic drug metabolite, detoxification and elimination	VALPROIC ACID BETA-D-GLUCURONIDE is a major urinary metabolite of valproic acid.
M144	0.037	0.1385	0.702807	1.62767	OLEOYL-L-CARNITINE	3	Lipid metabolism (fatty acid β-oxidation)	Intermediate in mitochondrial transport of long-chain fatty acids for β-oxidation	Facilitates fatty acid entry into mitochondria; reflects fatty acid oxidation status	Elevated in metabolic disorders affecting fatty acid oxidation; used as a biomarker
M145	0.0001	0.0044	-1.42454	0.372538	3-HYDROXY-3-METHYL-2,3-DIHYDRO-1H-INDOL-2-ONE	2	Amino acid metabolism (tryptophan derivative)	Gut microbial tryptophan → 3-methylindole → oxidative detoxification	Detoxification (acts as a detoxified product of 3-methylindole, reducing its cytotoxicity), biomarker (major urinary metabolite of 3-methylindole, serving as a biomarker for tryptophan metabolism and gut microbial activity), redox modulation (structural analogs (e.g., oxindole derivatives) exhibit anti-inflammatory properties by inhibiting nitric oxide (NO) production, suggesting potential roles …	A microbial-derived metabolite linked to tryptophan catabolism, with implications in detoxification and potential therapeutic applications
M146	0.2367	0.4405	-0.346773	0.786341	GLYCINE	2	Amino acid metabolism, one-carbon metabolism	Biosynthesis from serine/threonine/choline; degradation via glycine cleavage system, serine, or glyoxylate pathways	Protein synthesis, neurotransmission, antioxidant defense, one-carbon transfer, detoxification	Collagen precursor, modulates insulin/glucagon, conditionally essential, influenced by diet and microbiota
M147	0.9879	0.993	0.027285	1.01909	N-ACETYL-L-CARNOSINE	2	Amino acid metabolism	Dipeptide acetylation	Antioxidant dipeptide; protects tissues from oxidative stress	Acetylated form of carnosine; used in ophthalmic formulations
M148	0.9426	0.9869	0.041912	1.02948	(2E)-N-(4-METHYLPHENYL)-3-PHENYL-2-PROPENAMIDE	5	Xenobiotic / drug metabolism	Synthetic cinnamamide derivative; research or pharmaceutical intermediate	No endogenous biological role; used in chemical synthesis	(2E)-N-(4-methylphenyl)-3-phenyl-2-propenamide is synthetic.
M149	0.6539	0.8157	-0.16578	0.891446	TRIDECANEDIOIC ACID	3	Lipid metabolism	Dicarboxylic acid metabolism, ω-oxidation	Byproduct of ω-oxidation of long-chain fatty acids; excreted in urine	Marker for fatty acid oxidation disorders (TRIDECANEDIOIC ACID)
M15	0.13	0.2923	-0.222157	0.857283	DEOXYCARNITINE	3	Amino acid and fatty acid metabolism (carnitine derivative)	Intermediate in carnitine biosynthesis from lysine and methionine; may also arise from gut microbial metabolism.	Precursor to carnitine, essential for mitochondrial fatty acid transport and β-oxidation.	Altered levels in metabolic disorders and gut microbiome dysbiosis.
M150	0.0834	0.2239	-0.199101	0.871093	N-BENZYL-1H-INDOLE-2-CARBOXAMIDE	5	Xenobiotic / drug metabolism	Indole/amide metabolism, drug biotransformation	Synthetic compound; likely metabolized by hepatic hydrolysis and conjugation	Pharmaceutical intermediate or research chemical; not a natural metabolite
M151	0.3717	0.5912	-0.0623564	0.957699	LACTIC ACID	1	organic acid	Glycolysis and Anaerobic Metabolism	Key metabolite of carbohydrate metabolism	Indicator of oxygen debt or exercise
M152	0.0739	0.205	1.20959	2.31273	8-HYDROXY-5Z,9E,11Z,14Z-EICOSATETRAENOIC ACID	7	Eicosanoid metabolism	Eicosanoid/oxylipin metabolism	Inflammatory mediator; modulates immune response	Derived from arachidonic acid; involved in inflammation (for 8-HYDROXY-5Z,9E,11Z,14Z-EICOSATETRAENOIC ACID)
M153	<.0001	0.0021	-0.820871	0.5661	LINOLEIC ACID	3	Lipid metabolism	Essential fatty acid metabolism, linoleic acid pathway	Precursor of arachidonic acid and eicosanoids, cell membrane component	Essential omega-6 fatty acid, dietary requirement
M154	0.9569	0.9873	-0.18612	0.878966	6-METHYL-1,2,3-OXATHIAZIN-4(3H)-ONE 2,2-DIOXIDE	5	Xenobiotic / drug metabolism	Artificial sweetener metabolism (acesulfame K)	Metabolite of acesulfame K, an artificial sweetener; excreted unchanged in urine	6-METHYL-1,2,3-OXATHIAZIN-4(3H)-ONE 2,2-DIOXIDE is a synthetic compound, not a normal human metabolite.
M155	0.6318	0.8157	-0.0376615	0.974233	SUCCINIC ACID	1	Central TCA cycle intermediate; carbohydrate, amino acid, and fatty acid metabolism	TCA cycle, glyoxylate cycle, GABA shunt, reductive TCA branch (anaerobic bacteria)	Energy production, cell signaling, metabolic regulation, ROS generation, cancer biology, adipose browning	Food additive, buffer, industrial uses, biotechnological production, clinical biomarker
M156	0.2003	0.3934	0.449169	1.36525	2,5-FURANDICARBOXYLIC ACID	1	furan derivative	carbohydrate oxidation product / xenobiotic	Can be formed from oxidation of HMF or synthetic furan routes	Potential biomarker of processed foods or industrial chemical
M157	0.6596	0.8185	0.31345	1.24268	12S-HYDROXY-5Z,8E,10E-HEPTADECATRIENOIC ACID	7	Eicosanoid metabolism	Heptadecatrienoic acid oxidation; bioactive lipid mediator	Minor endogenous eicosanoid; may have signaling or inflammatory roles	12S-hydroxy-5Z,8E,10E-heptadecatrienoic acid is a lipid mediator derived from polyunsaturated fatty acids.
M158	0.1444	0.3138	-0.266446	0.831365	TRANS-TRAUMATIC ACID	9	Other / unknown / microbial or plant secondary pathways	Plant oxylipin pathway; wound-response metabolite	Signaling molecule in plants, involved in response to injury or stress	Trans-traumatic acid is a plant-derived secondary metabolite, not endogenous to mammals.
M159	<.0001	0.0003	0.983961	1.97789	2S-AMINO-4E-OCTADECENE-1,3S-DIOL	3	Lipid metabolism	Sphingolipid metabolism (sphingosine analog)	Sphingoid base analog; involved in cell signaling and membrane structure	Structure similar to sphingosine; may be a signaling lipid or intermediate
M16	0.4871	0.6791	0.22611	1.16968	L-CARNITINE	3	Lipid metabolism	Carnitine shuttle, fatty acid transport	Essential for transport of fatty acids into mitochondria for β-oxidation	Crucial for energy metabolism, especially in muscle (L-CARNITINE)
M160	0.1097	0.2586	0.534644	1.44859	(2R)-3-HYDROXYISOVALEROYLCARNITINE	2	Amino acid metabolism (leucine catabolism)	Leucine → 3-methylcrotonyl-CoA → 3-hydroxyisovaleryl-CoA → 3-hydroxyisovalerylcarnitine	Biomarker for biotin deficiency and organic acidemias; detoxification of toxic intermediates	(2R)-3-Hydroxyisovalerylcarnitine is primarily a marker of disrupted leucine metabolism and biotin status, with diagnostic and clinical significance in metabolic medicine
M161	0.0489	0.1609	0.671357	1.59257	N-(3-PHENYLPROPYL)THIOUREA	5	Xenobiotic / drug metabolism	Synthetic thiourea derivative; industrial/chemical applications	No endogenous biological role; possible use as chemical intermediate or research tool	Not endogenously produced
M162	0.0865	0.2274	-0.250781	0.840441	5-(HYDROXYMETHYL)-2-FURALDEHYDE	1	carbohydrate derivative	Maillard reaction / sugar degradation	Formed by dehydration of sugars; can come from heat-processed foods	Also called HMF (hydroxymethylfurfural)
M163	0.0611	0.1858	-0.449485	0.732304	BETA-GLYCEROPHOSPHATE	3	Carbohydrate and lipid metabolism (glycerophosphate metabolism)	Intermediate in glycerolipid biosynthesis; phosphate donor in mineralization studies	Used in research to induce mineralization in bone cell cultures; modulates mitochondrial function in vascular smooth muscle cells	Inhibits protein phosphatases; hydrolyzed by alkaline phosphatase to release inorganic phosphate, promoting calcification in vitro
M164	0.1218	0.2771	0.758584	1.69183	VALPROIC ACID	5	Xenobiotic / drug metabolism	Fatty acid β-oxidation, hepatic conjugation (glucuronidation)	Anticonvulsant and mood stabilizer; alters GABA and fatty acid metabolism	Can cause hepatotoxicity; inhibits histone deacetylases
M165	<.0001	<.0001	2.2194	4.65699	LEVOTHYROXINE	8	Hormone / steroid metabolism	Thyroid hormone synthesis and metabolism	Regulates basal metabolic rate, growth, and development	Thyroid hormone (T4), essential for CNS and metabolic health
M166	0.0601	0.1858	0.348845	1.27354	NG,NG-DIMETHYL-L-ARGININE	2	Amino acid metabolism, nitric oxide regulation	Arginine methylation (PRMTs) → proteolysis → ADMA → degradation (DDAH)	Endogenous NOS inhibitor (ADMA), regulates NO, marker and mediator of vascular disease	Uremic toxin, clinical biomarker, therapeutic target, excreted in urine
M167	0.8468	0.9412	-0.0148372	0.989768	3,3-DIMETHYLGLUTARIC ACID	3	Lipid metabolism (methyl-branched fatty acid)	Likely minor byproduct of branched-chain fatty acid/amino acid catabolism; pathway not fully characterized	Used in synthesis of polymers, pharmaceuticals, pesticides; found in human urine; role in metabolic research	Can appear in certain inborn errors or unusual oxidation
M168	0.831	0.9326	-0.0556468	0.962163	MALTOSE	1	carbohydrate metabolism	Starch/glycogen hydrolysis → maltose → glucose (via maltase)	Energy source, reducing sugar, industrial uses, rare intolerance	α(1→4) disaccharide, not absorbed directly, less sweet than sucrose
M169	0.0239	0.1054	-0.575235	0.671177	1-METHYLNICOTINAMIDE	5	Xenobiotic / drug metabolism	Nicotinamide methylation (Phase II metabolism)	Detoxification and excretion of excess nicotinamide (vitamin B3)	Marker of niacin metabolism; excreted in urine; may have pharmacological activity
M17	0.3682	0.5912	-0.195858	0.873053	N-ACETYL-L-CYSTEINE	2	Amino acid metabolism	Glutathione Synthesis Pathway	Antioxidant defense participating in hepatic detoxification; mucolytic (reduces mucus viscosity in COPD and cystic fibrosis); Modulates dopamine release, reduces neuroinflammation, and enhances BDNF (brain-derived neurotrophic factor) levels; Suppresses NF-κB activity, lowering proinflammatory cytokines (TNF-α, IL-6)	NA
M170	0.0162	0.0842	-0.234921	0.849732	N-FORMYL-METHIONINE	2	Amino acid metabolism	Methionine/formylmethionine metabolism	Initiator of protein synthesis in prokaryotes and mitochondria; immune signaling	Formylmethionine is the first amino acid in prokaryotic translation; also a chemotactic signal in immune response
M171	0.7865	0.9001	-0.10441	0.930185	(+)-CARVONE	9	Plant secondary metabolite (monoterpenoid); xenobiotic in humans	Plant: GPP → limonene → carveol → carvone; Human: oxidation/reduction	Aroma/flavor in plants; multiple pharmacological effects in animals/humans	Two enantiomers; essential oil component; safe in typical exposures
M172	0.381	0.5921	0.160183	1.11743	GLU-THR	2	Amino acid metabolism	Dipeptide metabolism (glutamyl-threonine)	Intermediate in protein digestion and absorption; endogenous dipeptide	Not synthesized by humans
M173	0.2872	0.5032	-0.392853	0.761622	DODECANOIC ACID	3	Lipid metabolism, medium-chain fatty acid	Absorbed → liver → mitochondrial β-oxidation → acetyl-CoA/ketones; also elongation/incorporation into lipids	Rapid energy source, antimicrobial, membrane structure, potential health benefits	Main source: coconut oil; used in soaps/foods; raises HDL; low toxicity
M174	0.7235	0.858	-0.0785273	0.947024	HEXADECANEDIOIC ACID	3	Lipid metabolism	Dicarboxylic acid metabolism, ω-oxidation	Byproduct of ω-oxidation of palmitic acid (C16:0); excreted in urine	Marker for peroxisomal fatty acid oxidation (HEXADECANEDIOIC ACID)
M175	0.0039	0.038	1.28376	2.43473	HEXANOYL-L-CARNITINE	3	Lipid metabolism (acylcarnitine metabolism)	Medium-chain fatty acid β-oxidation; carnitine shuttle	Facilitates mitochondrial import and oxidation of hexanoic (C6) fatty acids	Elevated in some fatty acid oxidation disorders; useful in metabolic profiling
M176	0.7952	0.9045	0.160585	1.11774	D-ALPHA-CYCLOHEXYLGLYCINE	2	Amino acid metabolism	Non-proteinogenic amino acid metabolism	Analog of glycine with a cyclohexyl group; may be synthetic or microbial	Used in research and as a chiral auxiliary (D-ALPHA-CYCLOHEXYLGLYCINE)
M177	0.0133	0.0733	-0.272969	0.827615	GLYCOLIC ACID	1	Organic acid	Glyoxylate and dicarboxylate metabolism	Simple hydroxy acid; can arise from oxidative metabolism of ethylene glycol or from glyoxylate pathways	Found in low levels in urine; can increase in certain toxicities
M178	0.6257	0.8113	0.258955	1.19661	TETRADECANEDIOIC ACID	3	Lipid metabolism	Dicarboxylic acid metabolism (omega-oxidation of fatty acids)	TETRADECANEDIOIC ACID is a dicarboxylic acid formed during omega-oxidation of fatty acids, especially in peroxisomal disorders.	Accumulates in certain inborn errors of metabolism (e.g., peroxisomal disorders).
M179	0.1857	0.3793	-0.135763	0.910189	L-THREONIC ACID	1	Carbohydrate and ascorbate metabolism (sugar acid)	Oxidative metabolite of ascorbic acid (vitamin C) degradation and threonine catabolism.	Minor metabolite in humans; excreted in urine.	Used in supplements (e.g., magnesium L-threonate); may influence mineral absorption and cognitive function.
M18	0.9588	0.9873	0.0482719	1.03403	TROPIC ACID	9	Beta hydroxy acid derivative, alkaloid metabolism intermediate, xenobiotic metabolite	Precursor in tropane alkaloid biosynthesis; oxidized to phenylacetic acid in bacteria; conjugated for excretion in humans	Key precursor for atropine/hyoscyamine; role in microbial degradation; limited direct physiological effects	Chiral, water-soluble; used in synthesis; found in some plants; not directly pharmacologically active
M180	0.0851	0.2267	-0.281348	0.822822	GLU-GLN	2	Amino acid metabolism	Dipeptide metabolism (glutamyl-glutamine)	Intermediate in protein digestion and cellular metabolism	GLU-GLN is an endogenous dipeptide, found in plasma and tissues
M181	0.2192	0.4159	-0.351735	0.783641	3-ISOBUTYLPENTANEDIOIC ACID	9	Other / unknown / microbial or plant secondary pathways	Synthetic/pharmaceutical (pregabalin impurity, biocatalysis substrate)	No established physiological role; relevant as a process impurity or research substrate	3-Isobutylpentanedioic acid is best categorized as a synthetic or process-related compound with no direct role in human metabolism, but with importance in pharmaceutical manufacturing and biocatalytic research.
M182	0.2865	0.5032	-0.0808011	0.945532	N-METHYL-L-ASPARAGINE	2	Amino acid metabolism, amino acid modification	Methylation of asparagine (N4/γ-nitrogen); possible protein modification	May reflect protein turnover or modification; precise role unclear	N-Methyl-L-asparagine is best classified as an amino acid derivative involved in amino acid metabolism and modification, with its detailed biological significance and metabolic fate still requiring further research
M183	0.6908	0.8371	-0.505082	0.704621	4',6'-DIMETHOXY-2'-HYDROXYACETOPHENONE	9	Other / unknown / microbial or plant secondary pathways	Plant or microbial phenolic derivative; secondary metabolite	Potential antioxidant or signaling molecule in plants; not found in human metabolism	4',6'-dimethoxy-2'-hydroxyacetophenone is a plant/microbial secondary metabolite.
M184	0.4391	0.6397	0.458849	1.37445	8-(3-OCTYL-2-OXIRANYL)OCTANOIC ACID	3	Lipid metabolism	Fatty acid metabolism (epoxide pathway)	Potential intermediate in fatty acid oxidation or xenobiotic lipid metabolism	8-(3-OCTYL-2-OXIRANYL)OCTANOIC ACID is an epoxidized fatty acid derivative.
M185	0.4695	0.6618	-0.254837	0.838082	HEPTANOIC ACID	3	Lipid metabolism	Fatty acid β-oxidation	Medium-chain fatty acid involved in energy production	Also known as enanthic acid; can be derived from dietary fats (HEPTANOIC ACID)
M186	0.6351	0.8157	-0.102537	0.931393	4-METHYL-1,2,3,4-TETRAHYDROQUINOLINE	5	Xenobiotic / drug metabolism	Quinoline alkaloid metabolism	May arise from environmental exposure or as a minor plant/microbial metabolite	Not a major human metabolite; possible bioactive or xenobiotic role (4-METHYL-1,2,3,4-TETRAHYDROQUINOLINE)
M187	0.002	0.0258	-0.873464	0.545835	2-OXINDOLE-3-ACETIC ACID	9	Plant hormone metabolism (auxin inactivation)	GH3 → DAO1 → ILR1 (oxIAA-amino acid hydrolysis)	Auxin homeostasis, oxidative stress marker, growth regulation	oxIAA is a critical metabolite in auxin signaling, linking hormone regulation to oxidative stress responses across plant species. Its role as a terminal inactivation product underscores its importance in maintaining developmental precision. Not a major mammalian metabolite. Detected in foods (e.g., brassicas, cereals) but not quantified
M188	0.0656	0.1893	0.699546	1.62399	CREATINE	2	Amino acid metabolism, energy metabolism	Synthesized from glycine, arginine, and methionine; phosphorylated to PCr; degraded to creatinine	ATP buffer in muscle/brain, antioxidant, clinical/ergogenic uses	SFeedback-regulated biosynthesis, dietary and endogenous sources, creatinine as kidney marker
M189	0.0011	0.0171	-1.82257	0.282716	5-HYDROXYINDOLEACETATE	2	Amino acid metabolism	Tryptophan metabolism (serotonin pathway)	Major urinary metabolite of serotonin; marker of serotonin turnover	Used clinically to assess serotonin metabolism; elevated in carcinoid syndrome
M19	0.009	0.0596	-0.467072	0.723431	TRYPTOPHAN	2	Amino acid metabolism	Kynurenine pathway, serotonin pathway, microbial indole pathway	Protein synthesis, neurotransmitter/hormone precursor, immune modulation, NAD⁺ synthesis, gut-brain axis	Tryptophan is a multifaceted essential amino acid at the intersection of protein synthesis, neurotransmission, immune regulation, and host-microbe interactions
M190	0.8821	0.9666	-0.00882684	0.9939	RIMANTADINE	5	Xenobiotic / drug metabolism	Amantadine derivative metabolism; hepatic phase I/II reactions	Antiviral and antiparkinsonian drug; excreted unchanged or as metabolites	RIMANTADINE is a synthetic drug, metabolized by hepatic enzymes
M191	0.0001	0.0036	-0.692225	0.618898	1-LINOLEOYL-SN-GLYCERO-3-PHOSPHORYLCHOLINE	3	Lipid metabolism (phospholipid metabolism)	Part of phosphatidylcholine metabolism; involved in lipid transport and membrane composition.	Key for membrane integrity, lipoprotein assembly, and signaling.	Source of essential fatty acids; involved in bile and fat transport
M192	0.0552	0.177	1.25758	2.39095	3-HYDROXYOCTANOIC ACID	3	Lipid metabolism (fatty acid β-oxidation, ketone body metabolism)	Intermediate in mitochondrial β-oxidation of fatty acids; also a minor ketone body	Energy source during fasting or metabolic stress; marker of fatty acid oxidation disorders	Elevated in some inborn errors of metabolism (e.g., medium-chain acyl-CoA dehydrogenase deficiency)
M193	0.9326	0.9869	-0.00474476	0.996717	DL-ARGININE	2	Amino acid metabolism	Urea cycle and nitric oxide pathways	Essential amino acid; precursor for nitric oxide and urea	DL-ARGININE is a basic amino acid involved in protein synthesis and multiple metabolic pathways.
M194	0.1413	0.3089	0.620037	1.53691	METHYL HYDROGEN AZELATE	3	Lipid metabolism, Fatty Acid Derivative	ω-oxidation of fatty acids or microbial metabolism; possibly synthetic	Limited known role; may share azelaic acid’s antimicrobial/anti-inflammatory properties	Structurally distinct from zearalenone; potential exogenous origin
M195	0.3834	0.5921	0.230055	1.17288	PRO-LEU	2	Amino acid metabolism	Dipeptide metabolism (proline-leucine)	Potential source of amino acids for protein synthesis or energy; may have signaling roles in peptide transport	Detected in plasma and urine; limited direct physiological effects known
M196	0.086	0.2274	-0.922194	0.527706	HIPPURIC ACID	5	Xenobiotic metabolism, amino acid metabolism, host-microbe co-metabolism	Gut microbial metabolism of phenylalanine/polyphenols → benzoic acid → hepatic glycine conjugation → hippuric acid → urinary excretion	Detoxification, biomarker for polyphenol intake and solvent exposure, uremic toxin, renal and metabolic effects	Influenced by diet, drug interactions, accumulates in renal dysfunction, marker in some neurological and metabolic diseases
M197	0.0041	0.0389	-0.853692	0.553367	6,7-DIHYDROISOQUINOLIN-8(5H)-ONE	5	Xenobiotic / drug metabolism	Phase I/II conjugation (isoquinoline derivative)	Potential pharmaceutical intermediate or impurity; metabolized by hepatic enzymes	Not a natural metabolite; likely handled as a xenobiotic
M198	0.0046	0.0406	-0.715327	0.609067	PRO-PHE	2	Amino acid metabolism (peptide metabolism)	Peptide digestion/absorption (generated during the digestion of dietary proteins); cholesterol metabolism modulation (decrease intracellular cholesterol, increase the expression of cholesterol metabolism genes (CYP7A1, PPARα), and act as a ligand for PPARα, a key regulator of lipid and cholesterol metabolism)	Modulates lipid metabolism, potential anti-inflammatory & cytotoxic effects	Gut absorbed via PepT1; exists in linear/cyclic forms (cyclic forms of these dipeptides (e.g., cyclo(Phe-Pro)) are produced by bacteria and fungi and can modulate host immune responses, particularly by inhibiting the NF-κB pathway, which reduces inflammation and immune activation); therapeutic potential
M199	0.0827	0.2233	-0.607229	0.656456	{[(4-HYDROXYPHENYL)ACETYL]AMINO}ACETIC ACID	2	Amino acid metabolism	Derivative of phenylacetylglycine; amino acid conjugation pathway	Minor endogenous metabolite; can be a biomarker for amino acid or xenobiotic metabolism	Common urine metabolite from diet, microbiome, xenobiotics
M2	0.414	0.6166	0.218732	1.16371	CITRIC ACID	1	Central intermediary metabolism (TCA cycle)	Citric acid cycle (Krebs/TCA cycle); links carbohydrate, fat, protein metabolism	Energy production, biosynthetic precursor, metabolic regulation, bone health	Universal in aerobic life, anaplerotic/cataplerotic effects, food additive, antioxidant roles
M20	<.0001	0.0005	0.746596	1.67783	CHOLINE CHLORIDE	3	Amino acid and lipid metabolism	Precursor for phosphatidylcholine and acetylcholine synthesis; involved in methyl group donation via the methionine cycle.	Essential for cell membrane structure, neurotransmission, and lipid transport.	Deficiency linked to liver dysfunction and neurological disorders
M200	0.2807	0.4986	-0.191111	0.875931	DL-O-TYROSINE	2	amino acid metabolism	originate from phenylalanine and has a role as an oxidative stress biomarker in protein damag	Primarily associated with oxidative damage rather than energy metabolism	Formed non-enzymatically under oxidative stress as a byproduct of phenylalanine hydroxylation, acting as a biomarker for protein oxidation
M201	0.325	0.5514	-1.60868	0.327897	4-BROMO-2,6-DI-TERT-BUTYLPHENOL	5	Synthetic aromatic phenol derivative; not a biological metabolite	Industrial organic synthesis; not endogenous	No known biological/metabolic role; industrial relevance	Used in polymer/materials science, antioxidant properties, irritant
M202	0.1337	0.2972	-0.409605	0.75283	2,6-DIMETHYL-4-HYDROXYBENZALDEHYDE	9	Other / unknown / microbial or plant secondary pathways	Aromatic aldehyde metabolism (plant secondary metabolite)	Flavor and fragrance compound; potential antioxidant	Component of plant essential oils
M203	0.3191	0.5445	-2.96579	0.128	3,7,12-TRIHYDROXYCHOLAN-24-OIC ACID (STEREOISOMER UNKNOWN)	6	Bile acid metabolism	Bile acid biosynthesis and enterohepatic circulation	Primary bile acid involved in fat digestion and cholesterol catabolism	Aromatic aldehyde with possible fragrance/flavor uses
M204	0.9348	0.9869	0.00746218	1.00519	PROPYL 4-HYDROXY-3-METHOXYBENZOATE	9	Other / unknown / microbial or plant secondary pathways	Plant phenolic metabolism	Plant defense compound; possible antioxidant	Known as propyl vanillate, a plant-derived phenolic ester (for PROPYL 4-HYDROXY-3-METHOXYBENZOATE)
M205	0.0494	0.1609	0.681146	1.60341	HYDROCORTISONE	8	Hormone / steroid metabolism	Glucocorticoid metabolism (corticosteroid biosynthesis)	Main endogenous glucocorticoid, stress response, metabolism regulation	Also known as cortisol; critical for homeostasis
M206	0.1615	0.3452	0.353697	1.27783	ANILINE	5	Xenobiotic / drug metabolism	Aromatic amine metabolism (N-acetylation, hydroxylation)	Industrial chemical and environmental pollutant; potential carcinogen	Metabolized by NATs and P450s; exposure risk in industry
M207	0.0132	0.0733	-0.844845	0.556771	N-(1H-INDOL-3-YLACETYL)GLYCINE	2	Amino acid metabolism	Tryptophan/indole-3-acetic acid metabolism (conjugation with glycine)	Plant hormone catabolism (auxin inactivation); minor pathway in humans	Found in plants and possibly as a minor human metabolite
M208	0.3719	0.5912	-0.133083	0.911881	D-GALACTOSE	1	Carbohydrate metabolism	Galactose metabolism (Leloir pathway)	Essential for energy production and glycoprotein/glycolipid biosynthesis	D-GALACTOSE is a hexose sugar found in milk and many biomolecules.
M209	0.2584	0.4675	-0.788153	0.579085	3-PHENYLPROPIONYLGLYCINE	2	Amino acid metabolism	Glycine conjugation of phenylpropionic acid; amino acid and aromatic acid metabolism	Minor endogenous metabolite; reflects amino acid and aromatic acid metabolism	3-Phenylpropionylglycine is a glycine conjugate of phenylpropionic acid, found in urine and associated with amino acid metabolism.
M21	0.3528	0.5791	0.218431	1.16347	L-CARNOSINE	2	Amino acid metabolism	Histidine and beta-alanine dipeptide metabolism	Antioxidant, pH buffer, and neuromodulator in muscle and brain	L-carnosine is an endogenous dipeptide found in muscle and nervous tissue
M210	0.0677	0.1922	-0.628577	0.646814	4-CHLORO-3-(TRIFLUOROMETHYL)PHENOL	5	Xenobiotic/drug metabolism	Inhibits serotonin uptake; interacts with serotonin transporter	Modulates serotonin signaling; potential analgesic effects; toxic/corrosive	Synthetic, industrial chemical; no natural metabolic role; hazardous
M211	0.2913	0.508	-0.275648	0.826079	9-HODE	3	Lipid metabolism	Linoleic acid oxidation (lipid peroxidation)	Biomarker of oxidative stress and inflammation	9-HODE is a major oxidized fatty acid (oxylipin) derived from linoleic acid.
M212	0.8038	0.9089	-0.116295	0.922554	3-(2-ETHYLHEXOXY)PROPAN-1-AMINE	5	Xenobiotic / drug metabolism	Synthetic alkylamine; surfactant and chemical intermediate	No endogenous biological role; used in industry and research	3-(2-ethylhexyloxy)propan-1-amine is a synthetic compound, not found in natural metabolism.
M213	0.176	0.3641	-0.727512	0.603944	VANILLIN-4-SULFATE	5	Xenobiotic / drug metabolism	Phenolic sulfate conjugation (Phase II metabolism)	Metabolite of vanillin; increased water solubility for excretion	Phase II detoxification product
M214	0.7022	0.8432	0.143933	1.10491	ALLOPURINOL RIBOSIDE	5	Xenobiotic / drug metabolism	Purine analog drug metabolism; nucleoside analog	Used as a drug (allopurinol prodrug or metabolite); not endogenous	Allopurinol riboside is a synthetic metabolite formed from allopurinol, used in gout treatment; not found naturally in humans
M215	0.039	0.1406	-5.60555	0.0205382	(3-OXO-2,3-DIHYDRO-4H-1,4-BENZOXAZIN-4-YL)ACETIC ACID	9	Other / unknown / microbial or plant secondary pathways	Benzoxazinoid metabolism	Plant defense, allelopathy, signaling	(3-OXO-2,3-DIHYDRO-4H-1,4-BENZOXAZIN-4-YL)ACETIC ACID is a plant secondary metabolite.
M216	0.2973	0.514	0.525906	1.43984	DECANOIC ACID	3	Lipid metabolism	Fatty acid beta-oxidation	Energy source, especially during fasting or ketogenic states	DECANOIC ACID is a medium-chain fatty acid used in mitochondrial energy production.
M217	0.8393	0.9381	0.0891908	1.06377	2-HYDROXY-3-METHOXYBENZALDEHYDE	5	Xenobiotic / drug metabolism	Aromatic aldehyde metabolism, likely via conjugation or oxidation	Plant-derived aromatic aldehyde, may be detoxified and excreted in mammals	May have antioxidant properties; not a major endogenous human metabolite
M218	0.8852	0.9673	-0.00548445	0.996206	3-(5,6-DIHYDROXYHEPTYL)-4-METHYL-2H-FURAN-5-ONE	9	Other / unknown / microbial or plant secondary pathways	Plant or microbial furanone derivative; secondary metabolite	Flavor/aroma compound in foods; may have signaling or antimicrobial properties	3-(5,6-dihydroxyheptyl)-4-methyl-2H-furan-5-one is not a common human metabolite.
M219	0.0009	0.0165	-1.47529	0.359662	QUINOLINE-2,8-DIOL	5	Xenobiotic / drug metabolism	Hydroxylation and conjugation of quinoline derivatives, hepatic clearance	Environmental pollutant metabolite, potential biomarker of exposure	QUINOLINE-2,8-DIOL is a hydroxylated quinoline, classified as a xenobiotic metabolite.
M22	0.0346	0.1334	0.42526	1.34281	2-AMINOACETOPHENONE	5	Xenobiotic / drug metabolism	Industrial synthesis and metabolism of aromatic amines	Used as a chemical intermediate in pharmaceuticals, pesticides, dyes, and fragrances; also a research reagent and analytical standard	Synthesized at industrial scale; not a major endogenous human metabolite; also produced by some microbes (notably Pseudomonas aeruginosa) and found in trace amounts in foods; can serve as a biomarker for bacterial infection and has biological activity in both microbial and mammalian systems
M220	0.8987	0.9738	-0.0114314	0.992108	NUDIFLORAMIDE	9	Other / unknown / microbial or plant secondary pathways	Plant secondary metabolite pathway	Possible plant-derived compound; not a major human metabolite	NUDIFLORAMIDE is a plant secondary metabolite.
M221	0.9488	0.9869	0.0514452	1.0363	3-AMINONAPHTHALENE-2-CARBOXYLIC ACID	5	Xenobiotic / drug metabolism	Aromatic amine metabolism (xenobiotic degradation)	Intermediate in dye and drug synthesis; potential environmental contaminant	3-AMINONAPHTHALENE-2-CARBOXYLIC ACID is a synthetic aromatic compound, not a major endogenous metabolite.
M222	0.326	0.5514	0.441698	1.3582	HOMOCITRULLINE	2	Amino acid metabolism	Lysine catabolism	Biomarker of inborn errors of metabolism; can accumulate in metabolic disorders	HOMOCITRULLINE is a non-proteinogenic amino acid formed from lysine and carbamoyl phosphate.
M223	0.6607	0.8185	-0.092084	0.938167	9-(METHOXYCARBONYL)DEC-9-ENOIC ACID	5	Lipid metabolism (fatty acid derivative)	Fatty acid metabolism (synthetic/exogenous, not a primary human metabolite)	No established endogenous role; related to medium-chain fatty acids	Used in research/synthesis; methyl ester of 9-decenoic acid; not a common human metabolite
M224	0.0092	0.0596	-0.533662	0.690799	N-NAPHTHALEN-2-YL-5-OXOPROLINAMIDE	5	Xenobiotic / drug metabolism	Possible synthetic or drug-related pathway (structure suggests naphthyl and proline derivative)	No established endogenous biological significance; possible drug intermediate or impurity	Likely a synthetic compound; not a normal human metabolite
M225	0.0243	0.1054	-0.414698	0.750176	5-HYDROXY-TRYPTOPHAN	2	Amino acid metabolism	Tryptophan metabolism (serotonin biosynthesis)	Serotonin precursor; involved in neurotransmitter synthesis	Used as a supplement and in clinical diagnostics
M226	0.3588	0.584	-0.361373	0.778424	JASMONIC ACID	9	Other / unknown / microbial or plant secondary pathways	Oxylipin biosynthesis (plant hormone pathway)	Plant stress hormone; regulates growth, defense, and senescence	JASMONIC ACID is a key plant hormone (oxylipin) involved in stress and developmental responses.
M227	0.0201	0.0968	-0.500956	0.706639	DL-ISOLEUCINE	2	Amino acid metabolism (branched-chain amino acid)	L-form: protein synthesis, catabolism to acetyl-CoA/propionyl-CoA; D-form: microbial deamination/oxidation	Essential for protein synthesis (protein synthesis, muscle repair, immune function, and hemoglobin production), energy regulation (Both ketogenic and glucogenic, contributing to energy production under different metabolic states), immune function (L-form); microbial metabolism (D-form)	Only L-form is essential/proteinogenic in humans; D-form metabolized by microbes; dietary levels impact metabolic health
M228	0.0244	0.1054	0.583443	1.49842	ISOCITRIC ACID	1	TCA cycle intermediate	TCA cycle	Structural isomer of citric acid; involved in mitochondrial energy metabolism	Often measured in metabolic panels
M229	0.9958	0.9984	0.0265513	1.01857	(3-NITROPHENYL)METHANAMINE	5	Xenobiotic / drug metabolism	Synthetic aromatic amine; research or industrial chemical	No endogenous biological role; used in chemical synthesis	(3-nitrophenyl)methanamine is synthetic.
M23	0.5333	0.7296	0.163823	1.12025	1-METHYL-L-HISTIDINE	2	Amino acid metabolism	Histidine methylation and catabolism; muscle and protein turnover	Biomarker for muscle protein breakdown; reflects dietary and metabolic status	1-Methyl-L-histidine is an endogenous metabolite, especially in muscle and urine.
M230	0.7023	0.8432	-0.0380166	0.973993	L-PIPECOLIC ACID	2	Amino acid metabolism (lysine degradation)	Lysine → L-pipecolic acid (via lysine cyclodeaminase); further oxidation in peroxisome	Normal metabolite; marker for peroxisomal/liver disorders; precursor for metabolites; osmoprotectant in microbes	Cyclic, non-proteinogenic amino acid; pharmaceutical intermediate; regulated export/import in microbes
M231	0.0091	0.0596	-0.633392	0.644659	2-ETHYL-2-HYDROXYBUTYRIC ACID	2	Amino acid metabolism	Branched-chain amino acid (valine, isoleucine) catabolism	Intermediate in valine/isoleucine metabolism; can be a marker for organic acidurias	Elevated in certain metabolic disorders; also produced by gut microbes
M232	0.0019	0.0258	-0.61345	0.653632	2-KETOHEXANOIC ACID	2	amino acid metabolism	Medium-chain keto acid metabolism; secondary metabolite derived from amino acid catabolism; insulin secretion pathway (KATP channel inhibition	Potent insulin secretagogue; possible biomarker for dietary intake; secondary metabolite function	Found in animal foods; possible antimicrobial properties; not a primary metabolite
M233	0.1908	0.3825	0.852929	1.80616	N-ACETYLAMPHETAMINE	5	Xenobiotic / drug metabolism	Acetylated amphetamine metabolite; drug metabolism pathway	Exogenous compound; urinary metabolite after amphetamine exposure	N-acetylamphetamine is a human xenobiotic metabolite, not produced endogenously without drug intake.
M234	0.0053	0.0435	7.73468	212.996	5ALPHA-PREGNAN-3ALPHA-OL-11,20-DIONE	8	Hormone / steroid metabolism	Progesterone metabolism, steroidogenesis	Neuroactive steroid, modulator of GABA_A receptors, precursor in steroid hormone biosynthesis	Found in neurosteroid pathways, influences CNS function
M235	<.0001	0.0006	0.917981	1.88947	PSYCHOSINE	3	Sphingolipid metabolism	Lysosomal degradation of galactosylceramide; accumulates in Krabbe disease.	Cytotoxic at high levels; disrupts myelin integrity in the nervous system.	Biomarker for Krabbe disease.
M236	0.6815	0.8362	0.279238	1.21355	ASP-LEU	2	Amino acid metabolism	Dipeptide metabolism (aspartic acid and leucine)	Dipeptide formed from aspartic acid and leucine; can be absorbed and used in protein/nitrogen metabolism	May serve as a nutrient or signaling molecule in some contexts
M237	0.0409	0.1432	-1.01398	0.49518	3-[(1E,3E)-HEPTA-1,3-DIENYL]PENTANEDIOIC ACID	9	Other / unknown / microbial or plant secondary pathways	Likely a plant or microbial secondary metabolite; not a primary human metabolite	Unknown in humans; may have signaling or defense roles in non-human organisms	Structure suggests possible role in specialized metabolism
M238	0.0942	0.244	-3.30872	0.10092	3,4-DIHYDRO-3-OXO-2H-(1,4)-BENZOXAZIN-2-YLACETIC ACID	9	Plant secondary metabolism (benzoxazinoid metabolism)	Benzoxazinoid biosynthesis/degradation via shikimate pathway	Plant defense (against pests, pathogens, allelopathy)	Used in plant research; not a human/animal metabolite
M239	0.9705	0.9885	0.0341286	1.02394	PHENOL SULFATE	5	Xenobiotic / drug metabolism	Phenol conjugation (sulfation)	Detoxification and excretion of phenolic compounds; marker of exposure	PHENOL SULFATE is a conjugated metabolite formed for safe elimination of phenol and related compounds.
M24	0.4774	0.6681	-0.19331	0.874597	PHENYLACETYLGLYCINE	2	Amino acid metabolism	Aromatic amino acid conjugation (glycine conjugation pathway)	Detoxification product of phenylacetic acid; marker of amino acid and gut microbial metabolism	PHENYLACETYLGLYCINE is a glycine conjugate of phenylacetic acid, produced in the liver.
M240	0.0146	0.0787	0.756961	1.68993	STEAROYL-L-CARNITINE	3	Lipid metabolism (acylcarnitine metabolism)	Long-chain fatty acid β-oxidation; carnitine shuttle	Transports stearoyl (C18) groups into mitochondria for energy production	Elevated in some fatty acid oxidation disorders; used in metabolic profiling
M241	0.2456	0.4528	0.262248	1.19935	MALIOXAMYCIN	9	Other / unknown / microbial or plant secondary pathways	Polyketide antibiotic biosynthesis	Antibiotic compound from actinomycete bacteria; not endogenous to mammals	Malioxamycin is a microbial secondary metabolite, not found in human metabolism.
M242	0.0128	0.0733	7.50769	181.987	5ALPHA-PREGNAN-3ALPHA,17-DIOL-20-ONE 3-SULFATE	8	Hormone / steroid metabolism	Steroid sulfate conjugation, androgen metabolism	Inactive storage and transport form of steroid hormones, excreted in urine	Sulfated for increased solubility and excretion
M243	0.0058	0.0472	-1.23695	0.42427	LAETISARIC ACID	9	Other / unknown / microbial or plant secondary pathways	Secondary fungal metabolite	Potential antibiotic or signaling molecule	Produced by fungi, limited information on mammalian metabolism (for LAETISARIC ACID)
M244	0.0802	0.2181	-0.21101	0.863932	1-METHYL-N-PHENYL-1H-INDOLE-3-CARBOXAMIDE	5	Xenobiotic / drug metabolism	Synthetic indolecarboxamide; research chemical/Psychoactive drug candidate	No endogenous role; may act as a synthetic cannabinoid or research tool	Could appear as a contaminant or from gut flora
M245	0.026	0.1075	0.377548	1.29913	2-AMINOADIPIC ACID	2	Amino acid metabolism	Lysine degradation (saccharopine pathway)	Intermediate in lysine catabolism; marker for oxidative stress	Detected in plasma/urine in certain metabolic disorders
M246	0.4025	0.6095	-0.616645	0.652186	(4-METHYLPHENYL)OXIDANESULFONIC ACID	5	Xenobiotic / drug metabolism	Drug/environmental contaminant metabolism	Possible phase II metabolism product; environmental relevance	(4-METHYLPHENYL)OXIDANESULFONIC ACID is a sulfonic acid derivative, likely a breakdown product of industrial chemicals.
M247	0.9474	0.9869	0.0127368	1.00887	GAMMA-L-GLUTAMYL-L-ALANINE	2	Amino acid metabolism	Gamma-glutamyl cycle (peptide metabolism)	Intermediate in glutathione metabolism; involved in amino acid transport and antioxidant defense	GAMMA-L-GLUTAMYL-L-ALANINE is a dipeptide formed in the gamma-glutamyl cycle.
M248	0.383	0.5921	-0.356042	0.781305	3-(HEPTA-1,3-DIENYL)HEXANEDIOIC ACID	9	Other / unknown / microbial or plant secondary pathways	Alkyl dicarboxylic acid; plant or microbial secondary metabolite	Not a common endogenous metabolite; may be involved in specialized plant or microbial pathways	3-(Hepta-1,3-dienyl)hexanedioic acid is likely of plant or microbial origin.
M249	0.0021	0.0267	-0.727824	0.603814	3-AMINOHEXANOIC ACID	2	Amino acid metabolism	Lysine degradation (via pipecolic acid pathway)	Intermediate in lysine catabolism; may accumulate in metabolic disorders	Can be found in metabolic screening for inborn errors
M25	0.0062	0.0493	0.785479	1.72366	(R)-BUTYRYLCARNITINE	3	Lipid metabolism (acylcarnitine metabolism)	Short-chain fatty acid β-oxidation; carnitine shuttle	Transports butyryl groups into mitochondria for oxidation; reflects short-chain fatty acid metabolism	Biomarker for disorders of fatty acid oxidation; can accumulate in certain metabolic diseases
M250	0.8319	0.9326	0.0966207	1.06927	SUCROSE	1	Carbohydrate metabolism	Disaccharide metabolism (sucrose hydrolysis)	Major dietary sugar; hydrolyzed to glucose and fructose by sucrase	Primary energy source in plants and human diet (SUCROSE)
M251	0.0381	0.1401	1.46562	2.76181	3,4,5-TRIMETHOXYPHENOL	9	Other / unknown / microbial or plant secondary pathways	Methoxyphenol metabolism	Plant secondary metabolite, antioxidant, flavoring agent	3,4,5-TRIMETHOXYPHENOL is found in some plants; role in defense and aroma.
M252	0.0179	0.0894	0.594506	1.50996	N-3-HYDROXYOCTANOYL-L-HOMOSERINE LACTONE	9	Microbial signaling	Quorum sensing (AHL signaling)	Bacterial communication and regulation of group behaviors	Produced by Gram-negative bacteria; not a human metabolite
M253	0.5004	0.6927	0.143917	1.1049	PYROGLU-PRO	2	Amino acid metabolism (post-translational modification)	Glutaminyl cyclase-mediated cyclization, gamma-glutamyl cycle	Gut microbiota modulation, oxidative stress regulation	Fermented foods contribute to intake; Elevated levels indicate glutathione deficiency or metabolic disorders
M254	0.7686	0.8899	-0.166064	0.891271	GALIELLALACTONE	9	Microbial/plant secondary metabolism	Secondary metabolite biosynthesis in fungi	STAT3 inhibitor, anticancer, anti-inflammatory, plant growth regulator	Cysteine-reactive, poor water solubility, potential therapeutic applications
M255	0.0105	0.0667	-0.637276	0.642926	10-HYDROXYDECANOIC ACID	3	Lipid metabolism (hydroxy fatty acid metabolism)	ω-oxidation and β-oxidation of medium-chain fatty acids	Component of royal jelly; may have signaling or antimicrobial roles	Not a major human metabolite; more relevant in insects (e.g., bees)
M256	0.9022	0.9749	0.0784235	1.05586	3-(DIMETHYLAMINO)PROPIOPHENONE	5	Xenobiotic / drug metabolism	Synthetic propiophenone derivative; chemical intermediate	No endogenous biological role; used in chemical synthesis	3-(Dimethylamino)propiophenone is a synthetic compound, not found in natural metabolism.
M257	0.0079	0.0572	-0.607931	0.656137	LEUCINE	2	Amino acid metabolism, ketogenic metabolism	Protein synthesis (mTORC1), BCAA catabolism to acetyl-CoA/acetoacetate	Muscle growth, energy metabolism, glucose & lipid regulation, immunity	Exclusively ketogenic, key dietary amino acid, HMB metabolite, clinical and therapeutic relevance
M258	0.0075	0.0554	1.24532	2.37071	3-HYDROXYOLEYLCARNITINE	3	Lipid metabolism (acylcarnitine metabolism)	Long-chain fatty acid β-oxidation; carnitine shuttle	Involved in mitochondrial transport and metabolism of hydroxylated long-chain fatty acids	May indicate peroxisomal or mitochondrial fatty acid oxidation defects
M259	0.2434	0.4509	0.593965	1.50939	6-HYDROXY-8-METHOXY-3-METHYL-3,4-DIHYDROISOCHROMEN-1-ONE	9	Other / unknown / microbial or plant secondary pathways	Polyketide/secondary metabolite biosynthesis (fungal)	Potential antimicrobial or signaling compound; natural product from Penicillium	6-HYDROXY-8-METHOXY-3-METHYL-3,4-DIHYDROISOCHROMEN-1-ONE is a dihydroisocoumarin found in fungi and some plants[1][5].
M26	0.1066	0.2584	0.398642	1.31827	L-KYNURENINE	2	Amino acid metabolism	Tryptophan metabolism, kynurenine pathway	Intermediate in the breakdown of tryptophan to NAD+ and other metabolites	Important in immune regulation and neurological function
M260	0.2571	0.4673	0.777653	1.71434	L-HOMOCARNOSINE	2	Amino acid/dipeptide metabolism, neurotransmitter metabolism	GABA + L-histidine → L-homocarnosine (CARNS1); degraded by CNDP1	Neuromodulator, antioxidant, neuroprotection, anticonvulsant	Brain-specific, stable, potential clinical relevance in CNS disorders
M261	0.1879	0.3793	-0.153316	0.899181	3-OXOPENTANOIC ACID	3	Ketone body, fatty acid metabolism, anaplerotic agent	Odd-chain fatty acid oxidation → 3-oxopentanoic acid → TCA cycle	Alternative brain energy, TCA cycle replenishment	3-Oxopentanoic acid is a unique five-carbon ketone body with the ability to both fuel the brain and replenish TCA cycle intermediates, making it significant for energy metabolism
M262	0.0657	0.1893	0.509717	1.42377	CITRATE	1	TCA cycle intermediate	TCA cycle	Key intermediate in central energy metabolism	Often measured in metabolic profiling
M263	0.8013	0.9088	0.148742	1.1086	2-METHYLINDOLINE	5	Xenobiotic/drug metabolism	No specific endogenous pathway; likely general xenobiotic processing	No direct physiological role; used in research and industry	Intermediate for pharmaceuticals, dyes, materials; safety precautions needed
M264	0.0122	0.0719	-0.916538	0.529779	DIETHYL 5,5'-METHYLENEBIS(4-ETHYL-3-METHYL-1H-PYRROLE-2-CARBOXYLATE)	9	Other / unknown / microbial or plant secondary pathways	Synthetic or microbial secondary metabolite	No established biological significance; possible research chemical or microbial metabolite	Complex pyrrole derivative, likely synthetic or microbial in origin
M265	0.2925	0.508	-3.44481	0.0918352	7-HYDROXYCOUMARIN SULFATE	5	Xenobiotic/drug metabolism (Phase II), plant secondary metabolism	Sulfation by SULTs in liver/intestine (Phase II conjugation)	Detoxification, increased excretion, reduced toxicity	classic phase II metabolite, crucial for the safe elimination of plant-derived and xenobiotic coumarins from the body
M266	0.644	0.8157	0.00299313	1.00208	ALANINE	2	Amino acid metabolism	Alanine metabolism; transamination and gluconeogenesis	ALANINE is a non-essential amino acid, central to nitrogen transport and glucose-alanine cycle.	Key role in amino acid metabolism, gluconeogenesis, and energy homeostasis.
M267	0.1154	0.2655	-0.563894	0.676474	DODECYL PHOSPHATE	5	Xenobiotic / drug metabolism	Synthetic alkyl phosphate; surfactant and research chemical	Exogenous compound; used in detergents, surfactants, and as a biochemical reagent	Dodecyl phosphate is not an endogenous mammalian metabolite; primarily synthetic and industrial.
M268	0.1645	0.3494	-0.341552	0.789192	1-(1Z-OCTADECENYL)-SN-GLYCERO-3-PHOSPHOCHOLINE	3	Lipid metabolism (plasmalogen, ether lipid)	Biosynthesized in peroxisomes and endoplasmic reticulum; incorporated into cell membranes.	Important for membrane structure, antioxidative defense, and cell signaling.	Abundant in nervous and cardiovascular tissue; deficiencies linked to neurodegenerative and peroxisomal disorders.
M269	0.1313	0.2934	0.64296	1.56153	3,6-DITERT-BUTYL-1,2-BENZENEDIOL	5	Xenobiotic/drug metabolism (synthetic antioxidant)	Not a natural metabolite; metabolized via hepatic conjugation (glucuronidation, sulfation) and excreted.	Used as an antioxidant in industrial applications; potential toxicity at high concentrations.	Not endogenously produced; exposure mainly from food additives or industrial sources.
M27	0.9223	0.9869	0.0888005	1.06349	GUANINE	4	Nucleotide metabolism	Purine metabolism (guanine salvage and degradation)	Component of DNA/RNA; involved in nucleotide salvage and energy transfer	GUANINE is a purine base essential for genetic material and cellular signaling.
M270	0.2852	0.5032	0.640194	1.55854	14,15-EPOXY-5Z,8Z,11Z-EICOSATRIENOIC ACID	7	Eicosanoid metabolism	Arachidonic acid epoxygenase pathway	Bioactive lipid mediator; involved in vascular tone, inflammation, and cell signaling	One of the epoxyeicosatrienoic acids (EETs); vasoactive and anti-inflammatory properties
M271	0.4376	0.6397	-0.275104	0.826391	N-(CINNAMOYL)GLYCINE	2	Amino acid metabolism	Glycine conjugation (phase II metabolism)	Detoxification product; excreted in urine	Conjugate of cinnamic acid and glycine, phase II metabolite (for N-(CINNAMOYL)GLYCINE)
M272	0.9594	0.9873	0.0484534	1.03416	2-DEC-9-ENYLPENTANEDIOIC ACID	3	Lipid metabolism	Dicarboxylic acid metabolism (omega-oxidation)	Intermediate in fatty acid oxidation; may accumulate in fatty acid oxidation disorders	2-DEC-9-ENYLPENTANEDIOIC ACID is a dicarboxylic acid, likely from omega-oxidation of unsaturated fatty acids.
M273	0.1089	0.2584	0.23862	1.17986	BETA-ALANINE	2	Amino acid metabolism	Beta-alanine metabolism; neurotransmitter and precursor in carnosine synthesis	Endogenous non-proteinogenic amino acid; involved in muscle function and neurotransmission	Involved in muscle pH buffering (carnosine formation)
M274	0.0005	0.0114	0.665278	1.58587	NCGC00385811-01!6-[3-[(3,4-DIMETHOXYPHENYL)METHYL]-4-METHOXY-2-(METHOXYMETHYL)BUTYL]-4-METHOXY-1,3-BENZODIOXOLE	5	Xenobiotic / drug metabolism	Complex aromatic compound metabolism, O-demethylation, conjugation	Potential xenobiotic, possible drug or plant-derived compound	Structure suggests synthetic or plant secondary metabolite, likely metabolized via hepatic conjugation
M275	0.1867	0.3793	-2.7356	0.150143	2,2'-METHYLENE-BIS(6-TERT-BUTYL-4 METHYLPHENOL)	5	Xenobiotic / drug metabolism	Synthetic phenolic antioxidant; industrial stabilizer	Exogenous compound; used to prevent oxidation in plastics, fuels, and oils	2,2'-Methylene-bis(6-tert-butyl-4-methylphenol) is synthetic, not found in natural metabolism.
M276	0.7486	0.8745	-0.0637587	0.956768	DODECANEDIOIC ACID	3	Lipid metabolism	Fatty acid ω-oxidation and dicarboxylic acid metabolism	Intermediate in fatty acid oxidation; energy production and metabolic disorders	Can accumulate in fatty acid oxidation disorders; also used in metabolic studies
M277	0.0756	0.207	-1.07658	0.474151	CYCLO(ALANYLLEUCYL)	9	Peptide metabolism (cyclic dipeptide)	Formed by cyclization of alanyl-leucine; can be produced non-enzymatically or by microbial enzymes.	Exhibits antimicrobial, antioxidant, and potential signaling properties.	Found in fermented foods and microbial cultures; studied for bioactive properties.
M278	0.099	0.25	1.08435	2.12041	6-METHYL-2-THIOURACIL	5	Xenobiotic/drug metabolism	Inhibits thyroid peroxidase → ↓ thyroid hormone synthesis	Antithyroid drug; risk of thyroid hyperplasia/tumors with chronic use	Category 2 carcinogen (animal data); not used clinically in US; related to propylthiouracil
M279	0.0246	0.1054	1.3182	2.49355	BENZAMIDE, 3-[[(2E)-3-(1H-INDOL-3-YL)-1-OXO-2-PROPEN-1-YL]AMINO]-	5	Xenobiotic metabolism (phase I/II)	Kinase inhibition, inflammation modulation (speculative)	Research compound with potential therapeutic applications (plausible roles in kinase signaling or inflammatory pathways, though specific mechanistic data are unavailable)	Benzamide (kinase inhibition), indole (signaling modulation)
M28	0.0286	0.1136	0.374762	1.29663	D-(-)-GLUTAMIC ACID	2	Amino acid metabolism	Glutamate metabolism	Neurotransmitter, protein synthesis, nitrogen metabolism	D-(-)-GLUTAMIC ACID is the D-isomer; found in bacterial cell walls and some fermented foods.
M280	0.0033	0.033	1.36054	2.56781	3-HYDROXYHEXADECANOYLCARNITINE	3	Lipid metabolism (acylcarnitine/fatty acid oxidation)	Intermediate in mitochondrial beta-oxidation of long-chain fatty acids.	Transports fatty acids into mitochondria for energy production.	Accumulates in certain fatty acid oxidation disorders; biomarker for metabolic screening.
M281	0.6475	0.8157	-1.30582	0.40449	15-KETOFLUPROSTENOL ISOPROPYL ESTER	7	Eicosanoid metabolism	Prostaglandin analog metabolism	Prodrug/analog of prostaglandin F2α, involved in ocular hypotensive therapy (glaucoma)	Synthetic ester; not a natural metabolite; acts as a medication (fluprostenol isopropyl ester)
M282	0.0398	0.1419	0.803367	1.74517	CROTONIC ACID	3	Lipid metabolism	Fatty acid metabolism	Intermediate in fatty acid breakdown, energy production	CROTONIC ACID is a short-chain unsaturated fatty acid; also used industrially.
M283	0.0387	0.1406	0.471123	1.38619	QUINOLINE-2-CARBOXYLIC ACID	5	Xenobiotic / drug metabolism	Quinoline metabolism, aromatic compound degradation	Intermediate in the breakdown of quinoline derivatives, which are often xenobiotics or environmental pollutants	May be a microbial or environmental metabolite; not a major endogenous human metabolite
M284	0.7868	0.9001	-0.0356776	0.975573	DEET	5	Xenobiotic / drug metabolism	Hepatic cytochrome P450-mediated oxidation and hydrolysis; primarily via CYP2B6 and CYP2C19 to metabolites such as N,N-diethyl-m-hydroxymethylbenzamide (BALC) and N-ethyl-m-toluamide (ET)	Used as an insect repellent to protect against mosquitoes and ticks; prevents vector-borne diseases such as malaria, Zika, and Lyme disease; generally safe with appropriate topical use, but can cause neurotoxicity at high exposures	DEET is widely used in commercial insect repellents; most is metabolized in the liver and excreted in urine; mechanism of repellency involves blocking insect olfactory receptors; mechanism of toxicity in humans may involve sodium and potassium channel blockade in neurons; not known to be involved in endogenous human metabolic pathways
M285	0.0033	0.033	0.976435	1.9676	O-ACETYLCARNITINE	3	Lipid metabolism (acylcarnitine metabolism)	Carnitine shuttle, fatty acid β-oxidation (acetyl group transport)	Transports acetyl groups into mitochondria for energy production; involved in cellular acetyl-CoA balance	Used as a biomarker for mitochondrial function and metabolic diseases
M286	0.0016	0.0244	-0.975269	0.508645	2-MERCAPTOBENZOTHIAZOLE	5	Xenobiotic / drug metabolism	Phase I/II conjugation (sulfur-containing aromatic)	Industrial chemical, rubber accelerator; metabolized by oxidation and conjugation	Environmental contaminant; detoxified via xenobiotic pathways
M287	0.1754	0.3641	0.492297	1.40668	ROLIPRAM	5	Xenobiotic / drug metabolism	Cyclic AMP phosphodiesterase inhibitor metabolism (Phase I/II)	Drug for depression and inflammation; modulates cAMP signaling	Metabolized by liver enzymes; CNS-active drug
M288	0.6367	0.8157	-0.0257675	0.982298	1,6-ANHYDRO-BETA-D-GLUCOSE	1	Carbohydrate metabolism	Polysaccharide degradation (glycogen/starch breakdown)	Intermediate in carbohydrate metabolism; derived from pyrolysis or enzymatic breakdown of polysaccharides	Also known as levoglucosan; marker of biomass burning in environmental studies
M289	0.7925	0.9041	-0.030561	0.97904	4-METHYLVALERIC ACID	3	Lipid metabolism	Branched-chain fatty acid metabolism	Minor endogenous fatty acid; may arise from leucine catabolism or gut microbial activity	4-Methylvaleric acid is found in humans and some foods; can be both endogenous and exogenous.
M29	0.9669	0.9885	0.04478	1.03153	NEPSILON,NEPSILON,NEPSILON-TRIMETHYLLYSINE	2	Amino acid metabolism	Carnitine biosynthesis (lysine methylation)	Precursor in carnitine biosynthesis; methylated lysine derivative	Found in diet and endogenously; excreted in urine
M290	0.0564	0.177	0.813064	1.75694	O-(4-HYDROXYBENZOYL)TROPINE	5	Xenobiotic / drug metabolism	Synthetic tropane ester; pharmaceutical/chemical research	No known endogenous biological function; potential pharmacological or toxicological interest	Mostly a plant-derived or synthetic derivative
M291	0.0715	0.2016	0.729008	1.6575	(3,4-DIHYDROXYPHENYL)ETHANOL	9	Phenolic compound, plant secondary metabolite, amino acid-related metabolism	Dietary polyphenol metabolism, antioxidant activity, inhibition of lipoxygenases	Antioxidant, anti-inflammatory, cardioprotective, neuroprotective, anti-diabetic	Found in olive oil, protects LDL from oxidation, modulates NF-κB and PKC signaling pathways
M292	0.1198	0.2741	2.66155	6.32714	BENZOPHENONE-3	5	Xenobiotic / drug metabolism	Benzophenone derivative; UV filter in sunscreens and cosmetics	Exogenous compound; environmental contaminant and endocrine disruptor	Benzophenone-3 (oxybenzone) is synthetic, widely used in personal care products, and detected in human tissues and the environment.
M293	0.3951	0.6051	-0.554424	0.680929	ETHYL 2-AMINO-5-METHYL-3-THIOPHENECARBOXYLATE	5	Xenobiotic / drug metabolism	Xenobiotic metabolism (heterocyclic compound)	Potential pharmaceutical intermediate or environmental contaminant	ETHYL 2-AMINO-5-METHYL-3-THIOPHENECARBOXYLATE is a thiophene derivative, not a common endogenous metabolite.
M294	0.0023	0.0267	-3.8287	0.0703793	4-(TRIFLUOROMETHYLSULFONY)PHENYLACETIC ACID	5	Xenobiotic / drug metabolism	Phase I/II conjugation (aromatic acid)	Potential pharmaceutical intermediate or impurity; metabolized by hepatic enzymes	Not a natural metabolite; likely handled as a xenobiotic
M295	0.015	0.08	-0.381332	0.767728	1-(1Z-HEXADECENYL)-SN-GLYCERO-3-PHOSPHOCHOLINE	3	Lipid metabolism (glycerophospholipid and ether lipid metabolism)	Plasmalogen biosynthesis and remodeling	Structural component of cell membranes, especially in heart and brain; involved in antioxidant defense	Plasmalogen deficiency linked to neurodegenerative and peroxisomal disorders
M296	0.968	0.9885	0.087577	1.06258	CHENODEOXYCHOLIC ACID	6	Bile acid metabolism	Primary bile acid synthesis and enterohepatic circulation	Aids in fat digestion and absorption; regulates cholesterol homeostasis	CHENODEOXYCHOLIC ACID is a primary bile acid in humans.
M297	0.2349	0.4397	0.423155	1.34086	ECTOINE	9	Other / unknown / microbial or plant secondary pathways	Compatible solute biosynthesis (microbial osmoprotection)	Protects microbes from osmotic stress; used in biotechnology	ECTOINE is a bacterial osmolyte, not a primary human metabolite.
M298	0.0134	0.0733	-0.328034	0.796621	L-CYSTEINE-GLUTATHIONE DISULFIDE	2	Amino acid metabolism, redox homeostasis	S-glutathionylation → glutathione redox cycling → protein repair (Glutaredoxins and thioredoxins catalyze the reduction of S-glutathionylated proteins, restoring native thiol groups)	Oxidative stress buffer (Protects critical protein cysteine residues from irreversible oxidation (e.g., sulfonic acid formation); Modulates enzyme activity by reversibly altering protein structure/function (e.g., NF-κB inhibition)), enzyme regulator, disease biomarker	L-Cysteine-glutathione disulfide is a critical mediator of redox signaling and oxidative stress adaptation, with dual roles in protection (i.e., mitigates oxidative damage in mitochondria, ER, and cytosol by scavenging ROS and repairing oxidized proteins) and pathology (cystinosis and amyloidosis) depending on cellular context
M299	0.5786	0.7682	-0.163872	0.892626	N-ACETYL-D-TRYPTOPHAN	2	Amino acid metabolism	Tryptophan acetylation; amino acid conjugate metabolism	Minor endogenous metabolite; may reflect tryptophan catabolism or xenobiotic exposure	N-acetyl-D-tryptophan is a conjugated amino acid, endogenous but also used as a supplement.
M3	0.1018	0.2507	-0.20134	0.869742	L-METHIONINE	2	Amino acid metabolism, methyl group metabolism, transsulfuration	Methionine cycle (SAM/SAH), transsulfuration to cysteine/glutathione, polyamine synthesis	Essential for protein synthesis, methylation, antioxidant defense, metabolic regulation	Essential amino acid, start codon, sulfur metabolism, clinical/industrial relevance
M30	0.0235	0.1054	-0.507811	0.703289	PROLINE	2	Amino acid metabolism	Proline-P5C cycle, links to glutamate, TCA, urea cycle	Collagen synthesis, energy source, redox/osmoprotection, signaling	Cyclic structure, disease roles, redox shuttle, biotechnological uses
M300	0.8963	0.9738	0.0639315	1.04531	D-ORNITHINE	2	Amino acid metabolism	Ornithine cycle, urea cycle	Non-proteinogenic amino acid; involved in nitrogen disposal and microbial metabolism	D-isomer less common in humans; may arise from bacterial metabolism
M301	0.0199	0.0968	1.58765	3.0056	3,3-PENTAMETHYLENE-4-BUTYROLACTAM	5	Xenobiotic/drug metabolism	Drug impurity/byproduct	Pharmaceutical intermediate or impurity	Related to synthesis of some drugs, e.g., piracetam
M302	0.2057	0.3942	-0.504395	0.704956	PHENYL-AC-GLN-OH	2	Amino acid metabolism, nitrogen excretion, microbial metabolite	Phenylacetate → phenylacetyl-CoA → phenylacetylglutamine (via glutamine)	Nitrogen disposal, uremia marker, cardiovascular risk indicator	Its formation is influenced by gut microbial activity, linking host metabolism to the microbiome
M303	0.694	0.8385	0.184815	1.13667	OCTENOYL-CARNITINE	3	Lipid metabolism (fatty acid oxidation)	Beta-oxidation of fatty acids; acylcarnitine shuttle	Energy production, metabolic biomarker, mitochondrial health	Medium-chain, unsaturated acylcarnitine; marker for metabolic disorders
M304	0.0194	0.0956	0.45387	1.36971	1,2,2,6,6-PENTAMETHYL-4-PIPERIDINOL	5	Xenobiotic/drug metabolism	Antioxidant metabolism, detoxification	Scavenger of free radicals; industrial antioxidant	Used in plastics/rubbers; not a normal human metabolite
M305	0.4495	0.6429	0.372064	1.2942	3,5-DIMETHOXYCINNAMIC ACID	9	Other / plant secondary metabolism	Phenylpropanoid metabolism (cinnamic acid derivatives)	Plant secondary metabolite; antioxidant and potential anti-inflammatory agent	Found in various plants; limited direct metabolic role in humans
M306	0.3769	0.5912	-0.342054	0.788917	CIS-2-DECENOIC ACID	9	Other / unknown / microbial or plant secondary pathways	Unsaturated fatty acid; microbial signaling molecule	Quorum sensing and biofilm regulation in bacteria; not endogenous to mammals	Not typically produced endogenously
M307	0.3759	0.5912	1.1882	2.27868	8(9)-EPOXY-5Z,11Z,14Z,17Z-EICOSATETRAENOIC ACID	7	Eicosanoid metabolism	Arachidonic acid metabolism (cytochrome P450 epoxygenase pathway)	Signaling molecule; involved in vascular regulation and inflammation	Known as 8(9)-EpETrE; bioactive lipid mediator
M308	0.6151	0.803	-0.17319	0.886879	MONOETHYL PHTHALATE	5	Xenobiotic / drug metabolism	Phthalate ester metabolism	Plasticizer metabolite; potential endocrine disruptor	Major human metabolite of diethyl phthalate exposure (for MONOETHYL PHTHALATE)
M309	0.2562	0.4673	0.669775	1.59083	ASP-PHE	2	Amino acid metabolism	Peptide metabolism (dipeptide)	Possible intermediate in protein digestion or biosynthesis	ASP-PHE is a dipeptide of aspartic acid and phenylalanine; may be a product of proteolysis.
M31	0.3489	0.5775	1.29179	2.44832	GABAPENTIN	5	Xenobiotic/drug metabolism	Absorbed via LAT1 transporter, not metabolized, renally excreted	Anticonvulsant, neuropathic pain agent, modulates calcium channel activity	Minimal drug interactions, dose-dependent absorption, requires renal dosing
M310	0.0222	0.1041	-0.222117	0.857306	(R)-AMINOCARNITINE	3	Lipid metabolism (carnitine derivative), Xenobiotic/drug metabolism	Inhibitor of carnitine-dependent fatty acid oxidation; blocks carnitine palmitoyltransferase (CPT) activity	Used experimentally to study the role of carnitine in mitochondrial fatty acid transport and β-oxidation	Synthetic compound; not a natural metabolite; potential tool for metabolic research
M311	0.035	0.1334	0.578638	1.49344	HEXADECYLTRIMETHYLAMMONIUM CATION	5	Xenobiotic / drug metabolism	Quaternary ammonium compound metabolism	Surfactant, membrane-disrupting agent, antimicrobial	HEXADECYLTRIMETHYLAMMONIUM CATION is a synthetic surfactant (e.g., CTAB); not a natural metabolite.
M312	0.174	0.3638	0.424387	1.342	SPICULISPORIC ACID	9	Other / unknown / microbial or plant secondary pathways	Fungal secondary metabolism (spiculisporic acid biosynthesis)	Produced by fungi; acts as a biosurfactant and chelator	Studied for antimicrobial and industrial applications
M313	0.0081	0.0574	-0.881547	0.542785	4-HYDROXY-3-METHOXYPHENETHYL ALCOHOL	9	Plant secondary metabolism, xenobiotic metabolism	Dietary intake → phase II conjugation → excretion	Dietary biomarker, potential antioxidant	4-Hydroxy-3-methoxyphenethyl alcohol is primarily a plant-derived phenolic compound with limited documented biological significance in humans beyond dietary tracking. Its metabolic fate likely involves detoxification and excretion rather than integration into core metabolic pathways.
M314	0.8306	0.9326	0.00369288	1.00256	PYRUVIC ACID	1	Carbohydrate metabolism	Central carbon metabolism; glycolysis and TCA cycle	Essential endogenous metabolite; key intermediate in energy metabolism	Pyruvic acid is a central metabolic intermediate in all living organisms.
M315	0.0632	0.1891	0.390216	1.31059	7ALPHA-HYDROXY-3-OXO-4-CHOLESTENOIC ACID	6	Bile acid metabolism	Bile acid biosynthesis (cholestenoic acid pathway)	Intermediate in bile acid synthesis; may be altered in liver disease	7ALPHA-HYDROXY-3-OXO-4-CHOLESTENOIC ACID is a bile acid intermediate.
M316	0.3182	0.5445	0.695976	1.61998	TAUROCHOLIC ACID	6	Bile acid metabolism	Taurine-conjugated primary bile acid synthesized by hepatocytes, undergoing enterohepatic circulation, undergoing microbial metabolism to DCA, binds to TGR5 and FXR receptors	Critical for emulsifying dietary fats and absorbing fat-soluble vitamins (A, D, E, K); regulating bile acid homeostasis, glucose metabolism, and inflammation via TGR5 and FXR	Associated with hepatic cirrhosis, colon cancer, IBD, and chronic hepatitis B
M317	0.6654	0.8217	0.0481897	1.03397	2-(HYDROXYMETHYL)-5-METHYL-4H,7H-[1,2,4]TRIAZOLO[1,5-A]PYRIMIDIN-7-ONE	4	Nucleotide metabolism	Purine/pyrimidine analog metabolism	Potential nucleoside analog or intermediate	Uncommon triazolopyrimidinone structure; possible synthetic or microbial metabolite (for 2-(HYDROXYMETHYL)-5-METHYL-4H,7H-[1,2,4]TRIAZOLO[1,5-A]PYRIMIDIN-7-ONE)
M318	0.3464	0.5758	0.219634	1.16444	D-XYLOSE	1	Carbohydrate metabolism	Pentose metabolism; monosaccharide absorption	Used in diagnostic tests for intestinal absorption; energy source	D-XYLOSE is a five-carbon sugar (pentose) found in plants and used in clinical absorption tests.
M319	0.0429	0.1475	-0.7332	0.601568	ILE-LEU	2	Amino acid metabolism (BCAA metabolism)	Proteolysis → Ile-Leu → hydrolysis → isoleucine & leucine catabolism	Source of essential amino acids, energy metabolism, protein synthesis	Absorbed as dipeptide, mTOR activation, linked to metabolic health
M32	0.0335	0.1303	-0.214405	0.861902	TETRAHYDROHARMAN-3-CARBOXYLIC ACID	9	Alkaloid metabolism, secondary metabolite	β-carboline biosynthesis (tryptophan + pyruvate), harmalan production	Neuroactive precursor, cytotoxic agent, eosinophilia-myalgia syndrome (EMS)-linked toxin	Tetrahydroharman-3-carboxylic acid bridges tryptophan metabolism and alkaloid biosynthesis, with dual roles as a neurochemical precursor and toxin depending on context and exposure
M320	0.0003	0.0073	-1.97802	0.253839	2-HYDROXYBENZOIC ACID SULFATE	5	Xenobiotic / drug metabolism	Aromatic compound conjugation (phase II), sulfate conjugation	Drug and xenobiotic detoxification, increased solubility for excretion	Metabolite of salicylic acid (aspirin) and related drugs
M321	0.2501	0.4588	1.4301	2.69465	PENTAMETHYLENE BISACETAMIDE	5	Xenobiotic / drug metabolism	Synthetic amide; research chemical or industrial solvent	No endogenous biological role; used in chemical research and industry	Pentamethylene bisacetamide (HMBA) is a synthetic compound, not found in normal human metabolism[1][2][3][4][6][7][8][9].
M322	0.0128	0.0733	1.37245	2.5891	OPHTHALMATE	2	Amino acid metabolism (glutathione pathway, transsulfuration)	Synthesized from 2-aminobutyrate via GCL/GCS and GS; upregulated when GSH is depleted	Biomarker for oxidative stress and GSH depletion; possible regulator of GSH homeostasis; neurobiological signaling via CaSR	Tripeptide analog of GSH, lacks thiol group; found in many tissues and species; exported by MRP transporters
M323	0.9171	0.9855	-0.00370626	0.997434	2-OCT-7-ENYLPENTANEDIOIC ACID	3	Lipid metabolism	Dicarboxylic acid beta-oxidation	Intermediate in fatty acid metabolism; may be excreted in urine	2-OCT-7-ENYLPENTANEDIOIC ACID is a medium-chain dicarboxylic acid, linked to lipid metabolism.
M324	0.9273	0.9869	0.0673988	1.04783	3-CYCLOPENTYLALANINE	2	Amino acid metabolism	Non-proteinogenic amino acid metabolism; cycloalkyl amino acid	Minor endogenous or synthetic amino acid; may be used in research	3-Cyclopentylalanine is rare in nature, more commonly synthetic.
M325	0.2324	0.4389	-3.33638	0.0990034	PROPACHLOR ESA	5	Xenobiotic / drug metabolism	Herbicide degradation (environmental biotransformation)	Degradation product of propachlor; environmental contaminant	Used as a biomarker for herbicide exposure
M326	0.0607	0.1858	0.38294	1.304	5-(2-FURYL)-4H-1,2,4-TRIAZOL-3-AMINE	5	Xenobiotic / drug metabolism	Synthetic triazole derivative; medicinal chemistry/antimicrobial research	Potential antimicrobial or antifungal agent; not an endogenous metabolite	Not a known endogenous metabolite
M327	0.4743	0.6661	0.325865	1.25342	METHOXETAMINE	5	Xenobiotic / drug metabolism	Psychoactive drug metabolism	Recreational drug; acts as an NMDA antagonist; potential for abuse	METHOXETAMINE is a synthetic dissociative drug.
M328	0.8723	0.9612	0.0716442	1.05091	(10E,15Z)-9,12,13-TRIHYDROXYOCTADECA-10,15-DIENOIC ACID	3	Lipid metabolism	Oxylipin/eicosanoid-like metabolism	May act as a signaling molecule or oxidative lipid metabolite	(10E,15Z)-9,12,13-TRIHYDROXYOCTADECA-10,15-DIENOIC ACID is a polyhydroxylated fatty acid derivative, similar to oxylipins.
M329	0.9807	0.9887	0.0171155	1.01193	2-CHLORO-6-QUINOLINOL	5	Xenobiotic / drug metabolism	Synthetic quinolinol derivative; pharmaceutical or research use	No endogenous biological role; used in chemical synthesis	2-Chloro-6-quinolinol is synthetic.
M33	0.1006	0.2506	-0.226855	0.854495	1,6-ANHYDRO-2,3-O-ISOPROPYLIDENE-BETA-D-MANNOPYRANOSE	1	Carbohydrate metabolism	Monosaccharide metabolism, anhydrosugar pathway	Derivative of mannose, involved in carbohydrate chemistry and metabolism	Used in research or as a synthetic intermediate; not a major natural metabolite
M330	0.3741	0.5912	0.232403	1.17479	SPERMIDINE	2	Amino acid metabolism	polyamine biosynthesis and catabolism (Ornithine → Putrescine → Spermidine → Spermine; SSAT/PAO catabolism)	Autophagy induction (via mTOR inhibition and enhanced Atg7 expression), metabolic regulation (Improves glucose tolerance, enhances thermogenesis via FGF21), anti-inflammatory (suppressing NF-κB and proinflammatory cytokines), longevity (through autophagy and reduced oxidative stress)	Various dietary sources (Wheat, cheese, soybeans, mushrooms); High SSAT activity depletes ATP, activating AMPK and improving glucose tolerance in adipose tissue
M331	0.6429	0.8157	-0.302898	0.810622	(2E,4E)-3,5,7-TRIMETHYLOCTA-2,4-DIENEDIOIC ACID	9	Lipid metabolism (unusual/bioactive fatty acid derivative)	Plant secondary metabolism, possible terpenoid/fatty acid modification	Bioactive lipid, possible plant defense or signaling function	Found in plant tissues (e.g., walnut pellicle), related to terpenoids, unusual structure, bioactivity not fully characterized
M332	0.0304	0.1196	2.71167	6.5508	DOCOSAN-1-AMINE	3	Lipid metabolism	Alkylamine metabolism	Component of membrane lipids, surfactants, and signaling molecules	DOCOSAN-1-AMINE is a long-chain primary amine; found in some plant and animal tissues.
M333	0.0002	0.0045	1.12463	2.18046	8,11-TRIDECADIENOIC ACID, 13-(3-PENTYL-2-OXIRANYL)-, (8Z,11Z)-	3	Lipid metabolism (fatty acid metabolism)	Likely a polyunsaturated fatty acid derivative; may participate in signaling or membrane lipid composition.	Potential signaling molecule; may affect membrane properties.	Uncommon structure; biological role may be specialized or under investigation.
M334	0.2057	0.3942	0.811745	1.75533	BETA-DAMASCONE	9	Other / unknown / microbial or plant secondary pathways	Plant-derived norisoprenoid; aroma and flavor compound	Contributes to aroma in flowers, fruits, and wines; not a human metabolite	Beta-damascone is a plant secondary metabolite, not endogenous to mammals.
M335	0.5651	0.758	0.289487	1.22221	CIS-7-HEXADECENOIC ACID	3	Lipid metabolism	Monounsaturated fatty acid biosynthesis and metabolism	Component of membrane lipids; may influence membrane fluidity and signaling	Cis-7-hexadecenoic acid is an endogenous fatty acid found in plasma and tissues.
M336	0.2051	0.3942	0.882251	1.84325	12S-HYDROXY-5Z,8Z,10E,14Z-EICOSATETRAENOIC ACID	7	Eicosanoid metabolism	Arachidonic acid metabolism (lipoxygenase pathway)	Potent pro-inflammatory mediator; regulates vascular tone, platelet aggregation, and immune responses	Also known as 12-HETE; implicated in cardiovascular disease and cancer
M337	0.6057	0.7933	0.245527	1.18553	3S_2349_TETRAHYDRO_1H_PYRIDO_34B_INDOLE_CARBOXYLIC_ACID	9	Other / unknown / microbial or plant secondary pathways	Plant/fungal indole alkaloid metabolism	Potential plant or microbial alkaloid; biological role unclear	Indole alkaloid structure, likely plant or microbial origin (for 3S_2349_TETRAHYDRO_1H_PYRIDO_34B_INDOLE_CARBOXYLIC_ACID)
M338	0.8468	0.9412	0.0716845	1.05094	D-GLUCONIC ACID	1	Carbohydrate metabolism	Pentose phosphate pathway, gluconate pathway	Intermediate in glucose oxidation; involved in energy metabolism and biosynthesis	Produced by glucose oxidation (glucose dehydrogenase); found in fruits, honey, and wine
M339	0.0215	0.1019	0.365675	1.28848	GLU-TRP	2	Amino acid metabolism (dipeptide)	Peptide metabolism; constituent amino acids enter tryptophan and glutamate pathways	General metabolite; possible amino acid source; no unique function documented	Dipeptide of L-tryptophan and L-glutamic acid; absorbed and hydrolyzed in the body
M34	0.3836	0.5921	-0.0636551	0.956837	L-PHENYLALANINE	2	Amino acid metabolism	Protein synthesis, conversion to tyrosine, catecholamine & melanin synthesis, alternative catabolism in phenylketonuria	Essential for protein synthesis, neurotransmitter and pigment production, immune cell metabolism	Absorbed via active transport, dietary essential, immune and neurological roles
M340	0.1816	0.3738	-3.92476	0.0658461	CHOLIC ACID	6	Bile acid metabolism	Primary bile acid synthesis and enterohepatic circulation	Essential for fat digestion and absorption; cholesterol catabolism	Cholic acid is an endogenous human metabolite and a major primary bile acid.
M341	0.0033	0.033	-0.736801	0.600069	4-MORPHOLINOPROPANESULFONIC ACID	5	Xenobiotic / drug metabolism	Phase I/II conjugation (morpholine sulfonic acid)	Buffering agent in laboratory/clinical chemistry; excreted unchanged or after minor metabolism	Not a natural metabolite; handled as a xenobiotic
M342	0.0088	0.0596	0.637224	1.55533	(S)-DIBUTYL 3-HYDROXYBUTYL PHOSPHATE	5	Xenobiotic / drug metabolism	Hydrolysis and phase II conjugation of organophosphate esters, excretion	Plasticizer metabolite, environmental exposure biomarker	(S)-DIBUTYL 3-HYDROXYBUTYL PHOSPHATE is a metabolite of certain organophosphate plasticizers.
M343	<.0001	0.001	-1.47562	0.359579	1-OLEOYL-SN-GLYCERO-3-PHOSPHOETHANOLAMINE	3	Lipid metabolism (phospholipid metabolism)	omponent of the phosphatidylethanolamine (PE) biosynthesis and remodeling pathway.	Major structural phospholipid in membranes; involved in membrane curvature, autophagy, and cell signaling.	Altered PE metabolism affects aging, mitochondrial function, and autophagy
M344	0.4421	0.64	-0.317259	0.802593	1H-INDOLE-6-ETHANAMINE, ALPHA-METHYL-	2	Amino acid metabolism	Tryptamine/trace amine metabolism	Neuroactive compound; trace amine found in plants and animals	Potential neuromodulator; structurally related to serotonin (for 1H-INDOLE-6-ETHANAMINE, ALPHA-METHYL-)
M345	0.3621	0.587	0.181148	1.13379	EPOXYTRICARBALLYLIC ACID	9	Other / unknown / microbial or plant secondary pathways	Tricarballylic acid derivative; microbial or plant metabolism	Not a common endogenous mammalian metabolite; may arise in microbial or plant metabolism	Not an endogenous mammalian metabolite
M346	0.567	0.758	0.126072	1.09132	N-BENZYLGLYCINE ETHYL ESTER	5	Xenobiotic / drug metabolism	Synthetic glycine ester; chemical intermediate or research tool	No endogenous biological role; used in organic synthesis and pharmaceuticals	N-benzylglycine ethyl ester is a synthetic compound, not found in natural metabolism.
M347	0.5464	0.7432	-0.204262	0.867982	2-PROPYLGLUTARIC ACID	2	Amino acid metabolism	Glutaric aciduria pathway; branched-chain amino acid degradation	2-PROPYLGLUTARIC ACID is an organic acid, intermediate in the catabolism of certain amino acids.	May accumulate in metabolic disorders (organic acidurias).
M348	0.7461	0.8742	0.180782	1.1335	4-HYDROXYVALPROIC ACID	5	Xenobiotic / drug metabolism	Valproic acid metabolism (anticonvulsant drug)	Metabolite of valproic acid; involved in hepatic detoxification and excretion pathways	May be associated with drug toxicity or side effects
M349	0.3855	0.5927	-2.04381	0.242523	BUFALIN	8	Hormone / steroid metabolism	Cardiac steroid biosynthesis	Cardiotonic steroid; inhibits Na+/K+-ATPase; potential anticancer and therapeutic effects	BUFALIN is a bufadienolide steroid from toad venom, used in traditional medicine and studied for anticancer properties.
M35	0.0649	0.1893	-0.978606	0.50747	1-PIPERIDINECARBOXYLIC ACID, 2-OXO-, 1,1-DIMETHYLETHYL ESTER	5	Xenobiotic / drug metabolism	Synthetic piperidinecarboxylate ester; chemical intermediate	No endogenous role; used in organic synthesis and as a protected amino acid derivative	Likely an industrial or research chemical
M350	0.0014	0.0215	-2.11125	0.231446	METHYL TRANS-STYRYL KETONE	5	Xenobiotic / drug metabolism	Phase I/II oxidation and conjugation (aromatic ketone)	Flavor/fragrance compound; metabolized via hepatic oxidation and conjugation	Not a normal human metabolite; handled as a xenobiotic
M351	<.0001	0.0022	1.28932	2.44413	VITAMIN K1	9	Other / unknown / microbial or plant secondary pathways	Vitamin K metabolism, quinone metabolism	Blood clotting cofactor, bone metabolism, electron carrier in photosynthesis	Phylloquinone; plant-derived, also a fat-soluble vitamin
M352	0.9452	0.9869	0.00563719	1.00392	(1R,2S)-2-[(4-CHLOROANILINO)CARBONYL]CYCLOHEXANECARBOXYLIC ACID	5	Xenobiotic / drug metabolism	Synthetic carboxylic acid derivative; pharmaceutical intermediate	No endogenous biological role; used in drug development	(1R,2S)-2-[(4-chloroanilino)carbonyl]cyclohexanecarboxylic acid is synthetic.
M353	0.7863	0.9001	0.0952016	1.06821	(3-OXO-2-PIPERAZINYL)ACETIC ACID	5	Xenobiotic / drug metabolism	Piracetam impurity metabolism; possible hydrolysis/conjugation	Impurity in drug synthesis; possible excretion as xenobiotic	(3-OXO-2-PIPERAZINYL)ACETIC ACID is a synthetic compound, not a natural metabolite; likely handled by hepatic xenobiotic pathways
M354	0.1248	0.2823	-0.189482	0.87692	DEMETHOXYCURCUMIN	9	Other / unknown / microbial or plant secondary pathways	Plant polyphenol metabolism (curcuminoid pathway)	Antioxidant and anti-inflammatory in plants and studied for medicinal properties	Related to curcumin; found in turmeric
M355	0.0166	0.0847	7.09324	136.546	BUTORPHANOL	5	Xenobiotic / drug metabolism	Hepatic phase I and II metabolism (hydroxylation, glucuronidation, sulfation)	Analgesic drug (opioid), subject to extensive hepatic metabolism	BUTORPHANOL is a synthetic opioid, metabolized and excreted as a xenobiotic.
M356	0.3507	0.578	-1.18176	0.440812	THROMBOXANE B2	7	Eicosanoid metabolism	Thromboxane biosynthesis from arachidonic acid	Stable urinary metabolite of thromboxane A2; marker of platelet activation and eicosanoid signaling	Found in turmeric extracts
M357	0.3293	0.5546	0.292321	1.22461	3-(2-HYDROXYPHENYL)PROPIONIC ACID	2	Amino acid metabolism	Phenylalanine/tyrosine catabolism	Phenolic acid; microbial and host metabolite	Produced by gut microbiota from dietary polyphenols (for 3-(2-HYDROXYPHENYL)PROPIONIC ACID)
M358	0.7139	0.8535	0.196535	1.14594	2-NAPHTHYLAMINE	5	Xenobiotic/drug metabolism	Cytochrome P450 N-hydroxylation; glucuronidation; sulfation; DNA adduct formation	Potent human carcinogen (bladder cancer), mutagen, toxicant	Former dye/rubber chemical; occupational/environmental hazard; banned/restricted use
M359	0.046	0.1556	2.7703	6.82249	3-DODECYLOXYPROPYLAMINE	5	Xenobiotic / drug metabolism	Synthetic alkylamine surfactant metabolism	Used as a surfactant, antimicrobial agent, and chemical intermediate in industry and research; not a natural human metabolite	3-dodecyloxypropylamine is an exogenous, synthetic compound with no known endogenous biological role; interacts with biological membranes due to its amphiphilic structure; may be used in drug delivery or as a membrane-active agent in laboratory settings[1][3].
M36	0.5934	0.7799	0.227463	1.17077	1,2-DEHYDRO-ALPHA-CYPERONE	9	Other / unknown / microbial or plant secondary pathways	Sesquiterpene metabolism (cyperone derivatives in plants)	1,2-DEHYDRO-ALPHA-CYPERONE is a plant secondary metabolite, related to cyperone, a sesquiterpene.	Found in certain medicinal plants; not a primary human metabolite.
M360	0.1087	0.2584	-0.366389	0.775722	GLY-PHE	2	Amino acid metabolism	Dipeptide metabolism (glycyl-phenylalanine)	Intermediate in protein digestion and absorption	Potential dietary/herbal exposure
M361	0.001	0.0171	-0.50021	0.707004	(2-OXO-1-PYRROLIDINYL)ACETIC ACID	5	Amino acid derivatives (structurally related to pyrrolidinone, a lactam derived from γ-aminobutyric acid (GABA) or proline metabolism), xenobiotic metabolism (likely metabolized via hepatic pathways involving hydrolysis or conjugation, though specific enzymes are not well-characterized)	Indirect neurotransmitter modulation (structurally analogous to GABA derivatives (e.g., piracetam), suggesting potential indirect modulation of neurotransmitter systems like acetylcholine or glutamate. Not directly involved in canonical amino acid pathways but may influence synaptic plasticity or receptor activity), drug metabolism	A pyrrolidinone derivative; may arise from oxidation/transamination pathways	Not a common metabolite in standard pathways. Potential tool for modulating NMDA/AMPA receptors or acetylcholinesterase activity, though direct evidence is limited
M362	0.0602	0.1858	0.795757	1.73599	DOCOSAHEXAENOIC ACID	3	Lipid metabolism (omega-3 polyunsaturated fatty acid)	Biosynthesis from alpha-linolenic acid via elongation and desaturation; incorporated into membrane phospholipids; β-oxidation for energy.	Essential for brain, retinal, and cardiovascular health; modulates inflammation, neuronal function, and membrane fluidity.	Obtained from diet (fish oils, algae); critical in fetal/neonatal development; deficiency linked to cognitive and visual impairment.
M363	0.0046	0.0406	0.63879	1.55702	PROPIONIC ACID	1	Short-chain fatty acid	Propionate metabolism	Produced by gut bacteria; used in gluconeogenesis	Elevated in propionic acidemia
M364	0.9992	0.9992	0.0284523	1.01992	(2-ALLYLPHENOXY)ACETIC ACID	5	Xenobiotic/drug metabolism	Herbicide degradation, synthetic compound	Synthetic compound; possible herbicide or drug intermediate	Not a natural metabolite; environmental relevance
M365	0.5196	0.7143	-0.251769	0.839866	CIS-5-DODECENOIC ACID	3	Lipid metabolism	Fatty acid metabolism (unsaturated fatty acid biosynthesis and degradation)	CIS-5-DODECENOIC ACID is a monounsaturated fatty acid, a component of membrane lipids and energy storage.	May also be a signaling molecule in bacteria.
M366	0.2156	0.4111	0.420139	1.33806	8S-HYDROXY-9E,11Z,14Z-EICOSATRIENOIC ACID	7	Eicosanoid metabolism	Eicosatrienoic acid oxidation; bioactive lipid mediator	Minor endogenous eicosanoid; may have signaling or inflammatory roles	8S-hydroxy-9E,11Z,14Z-eicosatrienoic acid is a lipid mediator derived from polyunsaturated fatty acids.
M367	0.0176	0.0887	-0.886516	0.540919	2-(3,4-DIMETHOXYPHENYL)-2,3-DIHYDRO-4H-1,3-BENZOXAZIN-4-ONE	9	Plant secondary metabolism	Benzoxazinoid biosynthesis	Potential plant defense compound; allelopathic effects	Found in cereals like maize; not present in humans
M368	0.9428	0.9869	0.0416406	1.02928	4-CHLOROCINNAMIC ACID	2	Amino acid metabolism	Phenylpropanoid metabolism	Plant-derived phenylpropanoid; possible antimicrobial	Chlorinated derivative of cinnamic acid, found in some plants (for 4-CHLOROCINNAMIC ACID)
M369	0.0421	0.1461	0.517155	1.43113	CORTISONE	8	Hormone / steroid metabolism	Glucocorticoid metabolism (corticosteroid biosynthesis)	Anti-inflammatory hormone, regulates metabolism and immune response	Pharmaceutical and endogenous glucocorticoid
M37	0.0357	0.135	0.512167	1.42619	MEGLUTOL	3	Lipid metabolism (fatty acid derivative), Xenobiotic/drug metabolism	3-Hydroxy-3-methylglutaric acid pathway; intermediate in leucine degradation and ketogenesis	Used clinically as a hypolipidemic agent; inhibits cholesterol synthesis	Also known as 3-hydroxy-3-methylglutaric acid; can accumulate in metabolic disorders
M370	0.4524	0.6446	-0.243463	0.844715	(2E,4E)-5-(3,8-DIHYDROXY-1,5-DIMETHYL-7-OXO-6-OXABICYCLO[321]OCTAN-8-YL)-3-METHYLPENTA-2,4-DIENOIC ACID	9	Other / unknown / microbial or plant secondary pathways	Polyketide or secondary metabolite biosynthesis	Possible plant or microbial secondary metabolite; structure suggests non-mammalian origin	(2E,4E)-5-(3,8-DIHYDROXY-1,5-DIMETHYL-7-OXO-6-OXABICYCLO[321]OCTAN-8-YL)-3-METHYLPENTA-2,4-DIENOIC ACID is structurally complex, likely a secondary metabolite.
M38	0.0026	0.0286	-1.73562	0.300279	2-[4-(1-METHYL-1-PHENYLETHYL)PHENOXY]ACETOHYDRAZIDE	5	Xenobiotic / drug metabolism	Phase I/II conjugation (hydrazide derivative)	Potential drug intermediate or impurity; metabolized by hepatic enzymes	Not a natural metabolite; likely handled as a xenobiotic
M39	<.0001	0.0002	-0.578983	0.669436	CREATININE	2	Amino acid and muscle/energy metabolism	Non-enzymatic conversion of creatine/phosphocreatine → creatinine → renal excretion	Renal function marker, reflects muscle mass, indicator of kidney disease	Antibacterial properties, stable production, affected by muscle mass, some drug interactions
M4	0.2351	0.4397	-0.192596	0.87503	2-AMINO-3-(3-METHYLBUT-2-ENYLTHIO)PROPIONIC ACID	9	Amino acid metabolism; likely secondary metabolism	Sulfur amino acid modification, possible prenylation in non-human species	Likely a plant, microbial, or fungal secondary metabolite	Not a common mammalian metabolite
M40	0.1505	0.3251	-0.0833165	0.943885	L-HISTIDINE	2	Essential amino acid metabolism	Protein synthesis, catabolism to glutamate (via urocanate/FIGLU), histamine and carnosine synthesis	Protein building block, precursor for histamine/carnosine, antioxidant, buffer, links to folate metabolism	Essential nutrient, clinical marker for folate status, rare genetic disorders, role in organ preservation
M41	0.0022	0.0267	0.506472	1.42057	GLUTAMIC ACID	2	Amino acid metabolism	Glutamate metabolism (central to nitrogen and neurotransmitter metabolism)	Excitatory neurotransmitter; involved in protein synthesis, ammonia detoxification, and energy metabolism	Key role in CNS function and intermediary metabolism
M42	0.1131	0.262	-0.230532	0.85232	(2S)-2-AMINO-N-HYDROXY-4-(METHYLSULFANYL)BUTANAMIDE	2	Amino acid metabolism (methionine derivative/analog)	Methionine derivative/analog pathway; research/experimental use	No established physiological role; used as a chemical analog	Synonym: N-Hydroxy-L-methioninamide; This compound is best viewed as a synthetic or research analog of methionine, relevant to studies involving amino acid metabolism but not as a major endogenous metabolite
M43	0.0743	0.205	0.836778	1.78606	HEXANOYLGLYCINE	3	Amino acid and fatty acid metabolism (acylglycine conjugate)	Glycine conjugation of hexanoic acid (medium-chain fatty acid) in the liver, facilitating urinary excretion.	Detoxification product; elevated in disorders of fatty acid oxidation (e.g., medium-chain acyl-CoA dehydrogenase deficiency).	Biomarker for inborn errors of metabolism; increased levels indicate impaired β-oxidation.
M44	0.0234	0.1054	0.473221	1.38821	CITRACONIC ACID	3	Carbohydrate metabolism	C5-dicarboxylic acid metabolism (methacrylate pathway)	Intermediate in some microbial/plant pathways; rare in humans	May arise in certain inborn errors of metabolism
M45	0.6437	0.8157	-0.0562505	0.96176	BETA-D-GLUCURONO-GAMMA-LACTONE	1	Carbohydrate metabolism	Ascorbate and glucuronate interconversion; pentose and glucuronate pathways	Intermediate in vitamin C metabolism and detoxification pathways	Beta-D-glucurono-gamma-lactone is endogenous, involved in carbohydrate metabolism.
M46	0.933	0.9869	0.0808074	1.05761	L-ALPHA-GLYCERYLPHOSPHORYLCHOLINE	3	Lipid metabolism	Phospholipid metabolism (glycerophospholipid catabolism)	Intermediate in choline and phospholipid metabolism; source of choline for neurotransmitter synthesis	Also known as alpha-GPC; used as a dietary supplement and nootropic
M47	0.4279	0.6329	-0.214136	0.862062	1-O-HEXADECYL-2-O-ACETYL-SN-GLYCERYL-3-PHOSPHORYLCHOLINE	3	Lipid metabolism	Ether lipid metabolism and platelet-activating factor (PAF) biosynthesis	Precursor of platelet-activating factor; involved in inflammation, thrombosis, and immune response	Ether-linked phospholipid; bioactive in vascular and immune signaling
M48	0.9552	0.9873	0.053321	1.03765	1-HEPTADECANOYL-SN-GLYCERO-3-PHOSPHOCHOLINE	3	Lipid metabolism	Glycerophospholipid metabolism (phosphatidylcholine catabolism)	Component of cell membranes; involved in lipid signaling and membrane structure	Contains heptadecanoic acid (margaric acid) as the acyl chain
M49	0.7426	0.8727	0.00594058	1.00413	1-HEXADECYL-SN-GLYCERO-3-PHOSPHOCHOLINE	3	Lipid metabolism	Glycerophospholipid metabolism	Component of cell membranes; involved in lipid signaling and transport	Also called lyso-PC(16:0); important in membrane biology (1-HEXADECYL-SN-GLYCERO-3-PHOSPHOCHOLINE)
M5	0.1071	0.2584	-0.892201	0.538791	4-HYDROXYBENZALDEHYDE	5	Xenobiotic / drug metabolism	Aromatic aldehyde metabolism, hepatic conjugation	Metabolized by hepatic enzymes via oxidation and conjugation	Can be a plant-derived compound or environmental xenobiotic
M50	0.6518	0.8157	0.829607	1.7772	HYPAPHORINE	9	Amino acid metabolism; plant/microbial secondary metabolism	N-methylation of L-tryptophan; plant/microbial biosynthesis; food uptake	Anti-inflammatory, anti-adipogenic, glucose-lowering, sleep-promoting, bone health	Indole alkaloid; found in plants, human milk after legume/peanut intake; food biomarker; pharmacological interest
M51	0.0947	0.244	0.626446	1.54376	TYROSINE	2	Amino acid metabolism, protein synthesis, hormone/neurotransmitter precursor	Synthesized from phenylalanine; catabolized to fumarate & acetoacetate; precursor for catecholamines, thyroid hormones, melanin	Protein building, neurotransmitter & hormone synthesis, pigment formation, energy metabolism	Conditionally essential, PKU relevance, phosphorylation in signaling, dietary sources
M52	0.1088	0.2584	-0.951869	0.516962	L,L-CYCLO(LEUCYLPROLYL)	9	Secondary metabolite, alpha amino acid derivative	Microbial/secondary metabolism; cyclization of peptide fragments	Antifungal, inhibits aflatoxin production, bioprotectant, signaling	Neutral cyclic dipeptide, found in foods, a microbial secondary metabolite with demonstrated antifungal and bioprotective roles, particularly relevant in food safety and microbial ecology
M53	0.7221	0.858	-0.00255895	0.998228	TYR-LEU	2	Amino acid metabolism (protein/peptide metabolism and bioactive peptide signaling)	mTORC1 signaling, proteolysis, neuromodulation	Muscle protein synthesis, anxiolytic activity, nutrient sensing	TYR-LEU bridges amino acid metabolism, muscle biology, and neuroactive signaling, with emerging roles in therapeutics and nutrition
M54	0.0978	0.25	-0.233478	0.850582	N-ACETYL-L-GLUTAMINE	2	Amino acid metabolism	Glutamine and glutamate metabolism, acetylation	Formed by acetylation of L-glutamine, involved in nitrogen metabolism and excretion	May be elevated in certain metabolic disorders or used as a biomarker
M55	0.112	0.262	-0.145579	0.904017	L-NORVALINE	2	Amino acid metabolism (non-proteinogenic, branched-chain AA)	Arginase inhibition → ↑ L-arginine for NO synthesis, ↓ urea production	Neuroprotection, cognitive improvement, anti-inflammatory, ↑ NO	Not incorporated into proteins, natural and synthetic sources, preclinical therapeutic interest
M56	0.0564	0.177	0.308323	1.23827	D-PYROGLUTAMIC ACID	2	Amino acid metabolism (D-glutamate/glutathione cycle)	Gamma-glutamyl cycle → D-pyroglutamate → D-glutamate (partial)	Oxidative stress marker (accumulates under conditions of glutathione depletion (e.g., oxidative stress, drug toxicity)), GABA modulation, ethanol metabolism; associated with metabolic syndrome, renal disease, 5-oxoprolinuria	Elevated in certain metabolic or glutathione disorders
M57	0.4442	0.64	0.177214	1.1307	L-CITRULLINE	2	Amino acid metabolism (urea cycle, arginine/NO cycle)	Urea cycle, arginine/NO synthesis, intestinal-kidney axis, citrullination	Ammonia detoxification, arginine/NO precursor, biomarker, therapeutic use	Not proteinogenic, supplement use, autoimmune marker, plant antioxidant
M58	0.0042	0.0391	-0.866597	0.548439	INDOLEACETIC ACID	9	Microbial metabolism of tryptophan	IPA, IAM, and TAM pathways (gut microbiota)	Acts on the aryl hydrocarbon receptor (AhR) modulating immune responses, inflammation, and cancer progression, suppresses pro-inflammatory cytokines (e.g., TNF-α, IL-6) and promotes regulatory T-cell differentiation; Kidney disease (elevated serum IAA correlates with disease progression), cancer (linked to gastric, hepatobiliary, and esophageal cancers; may enhance chemotherapy efficacy in pancre…	Not a major human endogenous metabolite; Diagnostic marker for metabolic and inflammatory conditions
M59	0.457	0.6488	0.192616	1.14283	ALPHA-D-XYLOPYRANOSE	1	carbohydrate metabolism	Hemicellulose (xylan) biosynthesis/degradation, pentose phosphate pathway, UDP-xylose formation	Plant cell wall structure, microbial carbon source, industrial bioproducts	Precursor for xylitol/xylonic acid, safe but can irritate in pure form, substrate for xylanases
M6	0.0984	0.25	-0.678804	0.624683	INDOXYL SULFATE	5	Microbial-host co-metabolism, amino acid metabolism, uremic toxin	Tryptophan → indole (gut bacteria) → indoxyl (liver) → indoxyl sulfate (liver) → renal excretion	Uremic toxin, CKD progression, cardiovascular and bone disease, oxidative stress, muscle wasting	Highly protein-bound, not efficiently removed by dialysis, marker of CKD severity, target for gut microbiome therapies
M60	0.141	0.3089	-0.237152	0.848418	TAURINE	2	Amino acid metabolism, bile acid metabolism, metabolic regulation	Cysteine sulfinic acid pathway → taurine; bile acid conjugation	Bile salt formation, osmoregulation, antioxidant, neuromodulation, metabolic homeostasis	Abundant in excitable tissues, conditionally essential, safe as supplement, deficiency linked to metabolic dysfunction
M61	0.0674	0.1922	-0.151822	0.900113	L-GLUTAMINE	2	Amino acid metabolism	Glutamine metabolism; nitrogen transport and protein synthesis	Major endogenous amino acid; key in nitrogen metabolism, immune function, and energy supply for rapidly dividing cells	Important for nitrogen balance and immune function
M62	0.0271	0.1094	0.601188	1.51697	HYPOXANTHINE	4	Nucleotide metabolism	Purine metabolism	Intermediate in purine degradation; precursor to uric acid	Marker of cell turnover and purine catabolism; elevated in some metabolic disorders
M63	0.0009	0.0165	0.952001	1.93455	N,N-DIMETHYLDODECYLAMINE N-OXIDE	5	Xenobiotic / drug metabolism	Surfactant metabolism, phase I/II oxidation and conjugation	Detergent and surfactant in consumer and industrial products; may be metabolized via oxidation and conjugation	Known as a surfactant (DDAO); not a natural metabolite; handled by xenobiotic pathways
M64	0.0256	0.1072	1.18035	2.26632	3-AMINO-4-(4-HYDROXYPHENYL)BUTYRIC ACID	2	Amino acid metabolism (beta-amino acid derivative)	Tyrosine oxidation, beta-amino acid metabolism	Plant secondary metabolite, potential oxidative stress marker	This is a β-amino acid derivative linked to tyrosine metabolism, with roles in plant biology and potential implications in oxidative stress. Its human metabolic significance remains underexplored.
M65	0.6871	0.8368	0.224311	1.16822	7,8-DIHYDRO-ALPHA-IONONE	9	Other / unknown / microbial or plant secondary pathways	Plant-derived norisoprenoid; aroma and flavor compound	Contributes to aroma in plants and foods; not a human metabolite	7,8-dihydro-alpha-ionone is a plant secondary metabolite.
M66	0.4153	0.6166	-0.230188	0.852524	2-AMINO-5-METHYLHEXANOIC ACID	2	Amino acid metabolism (non-proteinogenic amino acid)	Methionine analog; NMDA receptor antagonist; substrate for amino acid-metabolizing enzymes	Modulates protein synthesis, affects NMDA signaling, research tool	Not proteinogenic, water-soluble, impacts metabolic and neurobiological studies
M67	0.5868	0.7738	0.196496	1.14591	L-HOMOARGININE	2	Amino acid metabolism	Synthesized from lysine/arginine via AGAT; catabolized by AGXT2	NO metabolism, cardiovascular health, biomarker, energy metabolism	Inhibits alkaline phosphatase, antimicrobial, clinical biomarker, toxicity, research ongoing
M68	0.7656	0.889	0.00309978	1.00215	TROPHICARDYL	5	Xenobiotic / drug metabolism	Cardiac drug metabolism (trophicardyl)	Metabolite or analog of a synthetic cardiac drug; processed via hepatic conjugation and excretion	Synthetic compound; not a natural metabolite; clinical or research use
M69	0.4095	0.6126	0.199274	1.14812	1-PALMITOYL-SN-GLYCERO-3-PHOSPHOCHOLINE	3	Lipid metabolism	Glycerophospholipid metabolism	Structural component of cell membranes; involved in membrane fluidity, signaling, and lipoprotein assembly	Major phosphatidylcholine species; precursor for lysophosphatidylcholine and other metabolites
M7	0.2004	0.3934	0.233017	1.17529	L-ARGININE	2	Amino acid metabolism	Urea cycle, NO synthesis, polyamine, creatine, proline, agmatine synthesis	Protein synthesis, NO signaling, immune modulation, detoxification, cell growth	Semi-essential, transporter-regulated, clinically significant, post-translational modifications
M70	0.8904	0.9702	-0.177007	0.884536	DEXMEDETOMIDINE	5	Xenobiotic / drug metabolism	Alpha-2 adrenergic agonist metabolism; hepatic phase I/II	Used as a sedative/analgesic; metabolized in liver, excreted in urine	DEXMEDETOMIDINE is a synthetic drug, metabolized by hepatic enzymes
M71	0.6713	0.8263	-0.0457563	0.968782	L-LYSINE	2	Amino acid metabolism (essential, basic amino acid)	Protein synthesis; saccharopine pathway (catabolism to acetyl-CoA); pipecolate pathway	Protein and collagen synthesis, calcium absorption, gene regulation, carnitine and energy production	Essential nutrient, deficiency and excess have clinical consequences, encoded by AAA/AAG, amphipathic
M72	0.0067	0.0516	0.537019	1.45097	ALLANTOIN	2	Purine metabolism	Uric acid catabolism (via allantoinase and other enzymes)	Biomarker for oxidative stress and kidney function; major nitrogen excretion product in non-primate mammals	Human excretes uric acid, not allantoin; allantoin is an oxidative stress marker in humans
M73	0.0724	0.2027	-0.425292	0.744688	INDOLELACTIC ACID	9	microbial amino acid metabolism (tryptophan catabolite)	Tryptophan → indolepyruvic acid → indolelactic acid (via gut microbes)	Immune modulation, anti-inflammation, barrier protection, tumor immunity, uremic toxin in CKD	Produced by gut bacteria, potential biomarker, possible anti-viral activity, therapeutic research ongoing
M74	0.1673	0.3518	1.0723	2.10278	OLEAMIDE	3	Lipid metabolism (fatty acid amide)	Derived from oleic acid and ammonia; accumulates during sleep deprivation.	Modulates sleep, neurotransmission, and endocannabinoid signaling.	Acts as a sleep-inducing lipid; interacts with multiple receptor systems (CB1, serotonin, GABA).
M75	0.5655	0.758	0.198125	1.14721	URATE	4	Nucleotide metabolism	Purine metabolism (uric acid pathway)	Final oxidation product of purine metabolism in humans; antioxidant in plasma	High levels cause gout and are associated with metabolic syndrome
M76	0.4593	0.6497	0.181479	1.13405	GAMMA-GLUTAMYLPHENYLALANINE	2	Amino acid metabolism; gamma-glutamyl dipeptide	gamma-Glutamyl cycle, glutathione metabolism, GGT-mediated transpeptidation	GSH homeostasis, antioxidant defense, amino acid transport, oxidative stress marker	Detected in urine in metabolic disorders, found in some foods, short-lived intermediate
M77	0.0068	0.0516	-0.366889	0.775453	SUCCINIC ACID	1	TCA cycle intermediate	TCA cycle	Key intermediate in energy production	Changes reflect mitochondrial function
M78	0.1971	0.3911	0.445241	1.36154	L-ARACHIDONOYLCARNITINE	3	Lipid metabolism	Fatty acid beta-oxidation and carnitine shuttle	Intermediate in mitochondrial transport and oxidation of arachidonic acid; reflects cellular energy metabolism and fatty acid utilization	Can accumulate in disorders of fatty acid oxidation; used in metabolic profiling
M79	0.1653	0.3494	0.416509	1.33469	PALMITOYL-L-CARNITINE	3	Lipid metabolism (acylcarnitine)	Formed by esterification of palmitic acid with carnitine; shuttles long-chain fatty acids into mitochondria for β-oxidation.	Critical for cellular energy production from fatty acids.	Elevated in fatty acid oxidation disorders and certain metabolic diseases.
M8	0.4474	0.6423	-0.243693	0.844581	TRIMETHYLAMINE N-OXIDE	5	Xenobiotic / drug metabolism	Microbial-host co-metabolism of dietary choline, carnitine, and betaine; hepatic oxidation	Biomarker for cardiovascular, renal, and metabolic diseases; modulates cholesterol and bile acid metabolism; associated with gut microbiota composition	Trimethylamine N-oxide (TMAO) is produced from dietary precursors by gut microbiota and host liver; endogenous in humans but dependent on microbial metabolism and clinically treated as a xenobiotic/uremic toxin.
M80	0.2648	0.4769	0.210236	1.15688	PSEUDOURIDINE	4	Nucleotide metabolism	Pyrimidine metabolism (RNA modification)	Modified nucleoside found in tRNA and rRNA; marker of RNA turnover	Excreted in urine; elevated in certain diseases
M81	0.0246	0.1054	-0.26933	0.829705	1-PENTADECANOYL-SN-GLYCERO-3-PHOSPHOCHOLINE	3	Lipid metabolism (glycerophospholipid metabolism)	Component of phosphatidylcholine biosynthesis and remodeling	Structural component of cell membranes; involved in membrane fluidity and signaling	Specific acyl chain (pentadecanoyl) may affect membrane properties; can be a minor dietary or endogenous lipid species
M82	0.0001	0.0036	-11.3119	0.000393343	TRIMELLITIC ACID ANHYDRIDE	5	Xenobiotic / drug metabolism	Aromatic anhydride metabolism, hapten formation	Respiratory sensitizer, industrial chemical, allergen	Used in plastics manufacturing, can cause occupational asthma
M83	0.6179	0.8039	-0.0220494	0.984833	N-ACETYL-D-NORLEUCINE	2	Amino acid metabolism	Branched-chain amino acid metabolism (norleucine derivatives)	N-ACETYL-D-NORLEUCINE is an acetylated amino acid derivative, possibly from microbial or xenobiotic metabolism.	May appear in metabolic studies or as a drug impurity.
M84	0.9782	0.9887	0.0544117	1.03844	N-ALPHA-ACETYL-L-ORNITHINE	2	Amino acid metabolism	Ornithine acetylation, arginine biosynthesis	Intermediate in arginine biosynthesis (bacteria/plants)	Not a major human metabolite; more common in plants and microbes
M85	0.3756	0.5912	-0.406897	0.754244	N-[2-(4-METHOXYPHENYL)ETHYL]-3-PHENYLACRYLAMIDE	9	Other / unknown / microbial or plant secondary pathways	Amide alkaloid/secondary metabolite biosynthesis	Potential plant or synthetic bioactive compound; possible pharmacological activity	N-[2-(4-METHOXYPHENYL)ETHYL]-3-PHENYLACRYLAMIDE is likely a plant or synthetic amide with possible signaling or defensive roles.
M86	0.0496	0.1609	0.838122	1.78772	PALMITAMIDE	3	Lipid metabolism (fatty acid amide metabolism)	Derived from palmitic acid; part of fatty acid amide signaling pathways	May act as a signaling lipid (e.g., in sleep regulation or inflammation)	Related to palmitoylethanolamide (PEA), a bioactive lipid with anti-inflammatory properties
M87	0.6542	0.8157	0.114826	1.08284	GAMMA-GLUTAMYLGLUTAMINE	2	Amino acid metabolism; glutathione (GSH) metabolis	Gamma-glutamyl cycle; GGT-mediated transfer; GSH turnover	Linked to antioxidant defense, amino acid transport, disease biomarker	Dipeptide of glutamic acid & glutamine; marker of GGT/glutathione activity
M88	0.0227	0.1052	0.756955	1.68992	3-HYDROXYVALPROIC ACID	3	Lipid metabolism	Valproic acid metabolism (fatty acid oxidation)	Metabolite of valproic acid (antiepileptic drug); may impact mitochondrial function	Detected in patients on valproic acid therapy
M89	0.1011	0.2506	-0.170477	0.888549	L-ISOLEUCINE	2	Amino acid metabolism, BCAA	Catabolism to propionyl-CoA (glucogenic) and acetyl-CoA (ketogenic); biosynthesis in plants/microbes	Protein synthesis, muscle metabolism, glucose regulation, hemoglobin, immune function, detoxification	Essential nutrient, impacts metabolic health, abundant in protein foods, industrial uses, linked to metabolic diseases
M9	0.4432	0.64	-0.0700673	0.952594	N-L-GAMMA-GLUTAMYL-L-LEUCINE	2	Amino acid metabolism, N-acyl-alpha amino acid derivative	Proteolysis, glutathione (GSH) metabolism, gamma-glutamyl cycle	Biomarker for protein/GSH turnover, associated with cardio-metabolic risk factors	Linked to dietary protein intake, GGT activity, possible anti-inflammatory effects
M90	0.0639	0.1893	-0.593996	0.662505	3-HYDROXYISOVALERIC ACID	2	Amino acid metabolism (leucine catabolism)	Leucine → 3-methylcrotonyl-CoA → (impaired) → 3-hydroxyisovaleryl-CoA → 3-HIA	Biomarker for biotin deficiency, indicator of inborn errors of metabolism (IEMs), acidogen/metabotoxin	Elevated by biotin deficiency, certain drugs, smoking, raw egg whites
M91	0.8793	0.9662	0.0110478	1.00769	2-HYDROXY-5-METHYLBENZOIC ACID	9	Other / unknown / microbial or plant secondary pathways	Plant secondary metabolism or microbial aromatic acid pathway	Possible plant or microbial metabolite; not a major human metabolite	2-HYDROXY-5-METHYLBENZOIC ACID is related to gentisic acid, found in plants/microbes.
M92	0.5537	0.749	0.191187	1.1417	LAUROYLCARNITINE	3	Lipid metabolism	Acylcarnitine metabolism, fatty acid β-oxidation	Intermediate in mitochondrial transport and oxidation of lauric acid (C12:0)	Acylcarnitine profile used in metabolic disease diagnostics (LAUROYLCARNITINE)
M93	0.2707	0.4852	0.448532	1.36465	DECANOYLCARNITINE	3	Lipid metabolism	Fatty acid beta-oxidation and carnitine shuttle	Intermediate in mitochondrial transport and oxidation of decanoic (C10) acid; supports energy production	Biomarker for medium-chain acyl-CoA dehydrogenase deficiency (MCADD)
M94	0.056	0.177	0.440796	1.35735	4-HYDROXYQUINOLINE	5	Xenobiotic / drug metabolism	Quinoline/quinolone metabolism, aromatic compound degradation	Formed during microbial or hepatic metabolism of quinoline-containing drugs or pollutants	May have antimicrobial properties; not a major endogenous metabolite
M95	0.928	0.9869	0.0638543	1.04525	GAMMA-GLUTAMYLMETHIONINE	2	Amino acid metabolism	Gamma-glutamyl cycle, methionine metabolism	Intermediate in glutathione and methionine pathways	Gamma-glutamyl transfer reactions; may play a role in detoxification
M96	0.9054	0.9757	0.018071	1.0126	3-PHENYL-BETA-ALANINE	2	Amino acid metabolism	Non-proteinogenic amino acid metabolism; phenylalanine derivative	Minor endogenous metabolite; may arise from amino acid catabolism	3-Phenyl-beta-alanine is a rare amino acid, sometimes detected in mammals.
M97	0.1882	0.3793	-0.286519	0.819878	L-2-HYDROXYGLUTARIC ACID	2	Organic acid, alpha-hydroxy acid, intermediary metabolism	Formed from α-KG via LDH/MDH; cleared by L2HGDH to α-KG	Elevated in L-2-hydroxyglutaric aciduria; oncometabolite in some conditions	Stereospecific variant of 2-hydroxyglutarate
M98	0.6542	0.8157	-0.0635065	0.956935	GUANOSINE	4	Nucleotide metabolism	Purine metabolism (nucleoside turnover)	Nucleoside involved in RNA and DNA metabolism; can be salvaged or degraded	Precursor to guanine; found in both DNA and RNA
M99	0.5346	0.7296	-0.017266	0.988103	1-(2-HYDROXYETHYL)-2,2,6,6-TETRAMETHYL-4-PIPERIDINOL	5	Xenobiotic / drug metabolism	Phase I/II metabolism of piperidine derivatives	1-(2-HYDROXYETHYL)-2,2,6,6-TETRAMETHYL-4-PIPERIDINOL is a synthetic compound, likely a metabolite or impurity from industrial or pharmaceutical sources.	Not a natural human metabolite; detected in environmental or drug metabolism studies.
MBP	0.0486	0.1609	1.057	2.08061	MBP	5	Xenobiotic / drug metabolism	Organophosphate metabolism, pesticide degradation	MBP is a major metabolite of the organophosphate pesticide methyl parathion, formed via hydrolysis	Used as a biomarker of pesticide exposure in humans
MBzP	0.5862	0.7738	0.474326	1.38927	MBzP	5	Xenobiotic / drug metabolism	Phthalate metabolism (monoester hydrolysis and conjugation)	MBzP (Mono-benzyl phthalate) is a metabolite of the plasticizer benzyl butyl phthalate, formed via hydrolysis.	Environmental contaminant and urinary biomarker of phthalate exposure.
MCPP	0.7306	0.8638	-0.184917	0.8797	MCPP	5	Xenobiotic / drug metabolism	Phthalate metabolism via hydrolysis to monoesters, oxidation by cytochrome P450 enzymes, and conjugation (e.g., glucuronidation)	Serves as a biomarker for phthalate exposure; metabolites may be toxic and are associated with adverse health effects, including endocrine disruption, inflammation, and potential epigenetic changes	Phthalates are rapidly metabolized and excreted in urine as glucuronide conjugates; exposure is widespread via environment, food, and consumer products; metabolites can affect neurological and metabolic health
MECPP	0.7397	0.872	0.105976	1.07622	MECPP	5	Xenobiotic / drug metabolism	Plasticizer metabolite (phthalate metabolism)	Metabolite of di(2-ethylhexyl) phthalate (DEHP); marker of phthalate exposure in humans	Environmental toxicant; detected in urine as exposure biomarker
MEHHP	0.4318	0.6338	0.771944	1.70757	MEHHP	5	Xenobiotic / drug metabolism	Plasticizer metabolism	Secondary metabolite of DEHP; environmental biomarker	MEHHP is Mono-(2-ethyl-5-hydroxyhexyl) phthalate, a DEHP metabolite.
MEHP	0.0122	0.0719	-1.31982	0.400586	MEHP	5	Xenobiotic / drug metabolism	Hydrolysis of phthalate esters, glucuronidation, urinary excretion	Biomarker for DEHP exposure, potential endocrine disruptor	MEHP (Mono-2-ethylhexyl phthalate) is a primary metabolite of the plasticizer DEHP.
MEOHP	0.9732	0.9885	-0.0064974	0.995506	MEOHP	5	Xenobiotic / drug metabolism	Phthalate metabolism (oxidative metabolism of MEHP)	Biomarker of phthalate (plasticizer) exposure; potential endocrine disruptor	MEOHP is a urinary metabolite of the phthalate DEHP.
MEP	0.5129	0.7075	0.458036	1.37367	MEP	5	Xenobiotic / drug metabolism	Phase I hydrolysis (gut, pancreatic lipase) and Phase II hepatic conjugation (cytochrome P450 oxidation, glucuronidation)	Monoethyl phthalate (MEP) is a primary metabolite of diethyl phthalate, serving as a biomarker of phthalate exposure and associated with endocrine disruption, reproductive toxicity, and metabolic disturbances.	MEP is rapidly absorbed and excreted in urine, reflects environmental/occupational exposure, can bioaccumulate in lipid depots, and is detected in human biomonitoring studies. Vulnerable populations include infants and those with chronic exposure.
methylparaben	0.1004	0.2506	0.838256	1.78789	methylparaben	5	Xenobiotic / drug metabolism	Paraben metabolism, phase II conjugation	Metabolized by hepatic esterases and conjugation (glucuronidation, sulfation)	Used as a preservative; common environmental and cosmetic xenobiotic
MiBP	0.0017	0.0244	1.3695	2.58382	MiBP	5	Xenobiotic / drug metabolism	Hydrolysis of plasticizer esters (mono-ester formation), glucuronidation	Biomarker for phthalate exposure, potential endocrine disruptor	MiBP (Mono-isobutyl phthalate) is a primary human metabolite of the plasticizer diisobutyl phthalate.
MMP	0.3982	0.6075	1.00844	2.01174	MMP	5	Xenobiotic / drug metabolism	Plasticizer metabolite (phthalate pathway)	Biomarker of DEHP (di(2-ethylhexyl)phthalate) exposure; environmental health relevance	MMP is Mono-methyl phthalate, a phthalate metabolite found in urine.
propylparaben	0.0026	0.0286	1.04778	2.06735	propylparaben	5	Xenobiotic / drug metabolism	Phase II hepatic conjugation (glucuronidation, sulfation), excretion in urine	Preservative, potential endocrine disruptor, excreted in urine	propylparaben is a widely used preservative, metabolized and excreted as a xenobiotic.
SumAA	0.0437	0.1492	0.936932	1.91445	SumAA	5	Xenobiotic / drug metabolism	Phthalate ester metabolism (DEHP, DiBP, BBzP, etc.)	Biomarkers of exposure to phthalate plasticizers; used in biomonitoring for environmental and health risk assessment	These metabolites (MEHHP, MEHP, MEOHP, MECPP, MiBP, MBzP, MBP) are produced in humans after exposure to phthalate esters, which are synthetic plasticizers found in consumer products; excreted in urine; associated with endocrine disruption, reproductive toxicity, and other health effects
SumDEHP	0.4092	0.6126	-0.385619	0.76545	SumDEHP	5	Xenobiotic / drug metabolism	Plasticizer metabolism	Aggregate biomarker for DEHP exposure and metabolism	SumDEHP is the sum of DEHP metabolites, used in biomonitoring.
SumDEHPMW	0.4317	0.6338	-0.400757	0.757461	SumDEHPMW	5	Xenobiotic / drug metabolism	Plasticizer metabolism	Aggregate molecular weight of DEHP metabolites; exposure assessment	SumDEHPMW is a calculated value for DEHP metabolite burden.
SumPARABEN	0.0122	0.0719	1.0987	2.14162	SumPARABEN	5	Xenobiotic / drug metabolism	Phase II conjugation (glucuronidation, sulfation); hepatic metabolism and renal excretion	Preservative in cosmetics, pharmaceuticals, and foods; rapidly metabolized and excreted in urine as conjugates	Parabens are synthetic alkyl esters of p-hydroxybenzoic acid; concerns exist over potential endocrine-disrupting effects, but they are generally considered safe at approved concentrations; "SumPARABEN" typically refers to the total measured burden of methyl-, ethyl-, propyl-, and butyl-parabens in biological samples.
SumPCPMW	0.3458	0.5758	0.55998	1.47425	SumPCPMW	5	Xenobiotic / drug metabolism	Phthalate ester metabolism (from personal care products)	Urinary biomarkers of exposure to phthalate plasticizers; used in biomonitoring and health risk assessment	MBP (mono-n-butyl phthalate) and MEP (monoethyl phthalate) are synthetic metabolites produced in the human body after exposure to phthalates in personal care products such as perfumes, lotions, shampoos, and nail polish; not endogenous metabolites; associated with endocrine disruption and potential reproductive/developmental toxicity
