# Supplementary material for: Investigating changes in serum metabolome and urinary endocrine disrupting chemicals in cats with hyperthyroidism
Source: Vet Res Commun. 2026 Mar 23;50(3):216. doi: 10.1007/s11259-026-11169-5 (PMC13009073; doi:10.1007/s11259-026-11169-5)
Supplement: Supplementary file 3 — Supplementary file3 (XLSX 40 KB) [file 11259_2026_11169_MOESM3_ESM.xlsx]

## Sheet: Supp Table 3
FeatureID	FeatureName	CLUSTER	OutcomeCorr	OutcomeCat	L2FC	FC				Notes
M32	TETRAHYDROHARMAN-3-CARBOXYLIC ACID	2	-0.425817	0	-0.214405	0.861902
M19	TRYPTOPHAN	2	-0.465003	0	-0.467072	0.723431
M136	5-BROMO-DL-TRYPTOPHAN	2	-0.417032	0	-0.589826	0.664423
M313	4-HYDROXY-3-METHOXYPHENETHYL ALCOHOL	2	-0.445278	0	-0.881547	0.542785
M141	DL-3-PHENYLLACTIC ACID	2	-0.478205	0	-0.968916	0.51089
M224	N-NAPHTHALEN-2-YL-5-OXOPROLINAMIDE	2	-0.424191	0	-0.533662	0.690799
M225	5-HYDROXY-TRYPTOPHAN	2	-0.360603	0	-0.414698	0.750176
M339	GLU-TRP	3	0.439778	1	0.365675	1.28848
M197	6,7-DIHYDROISOQUINOLIN-8(5H)-ONE	3	-0.48349	0	-0.853692	0.553367
M355	BUTORPHANOL	3	0.427916	1	7.09324	136.546
M369	CORTISONE	3	0.385011	1	0.517155	1.43113
M205	HYDROCORTISONE	3	0.356849	1	0.681146	1.60341
M35	1-PIPERIDINECARBOXYLIC ACID, 2-OXO-, 1,1-DIMETHYLETHYL ESTER	3	-0.333951	0	-0.978606	0.50747
M207	N-(1H-INDOL-3-YLACETYL)GLYCINE	3	-0.420581	0	-0.844845	0.556771
M58	INDOLEACETIC ACID	3	-0.48325	0	-0.866597	0.548439
M286	2-MERCAPTOBENZOTHIAZOLE	3	-0.515274	0	-0.975269	0.508645
M64	3-AMINO-4-(4-HYDROXYPHENYL)BUTYRIC ACID	4	0.39874	1	1.18035	2.26632
M131	4-HYDROXYHIPPURIC ACID	4	-0.610961	0	-2.51123	0.175406
M315	7ALPHA-HYDROXY-3-OXO-4-CHOLESTENOIC ACID	4	0.354535	1	0.390216	1.31059
M341	4-MORPHOLINOPROPANESULFONIC ACID	4	-0.479569	0	-0.736801	0.600069
M145	3-HYDROXY-3-METHYL-2,3-DIHYDRO-1H-INDOL-2-ONE	4	-0.615934	0	-1.42454	0.372538
M187	2-OXINDOLE-3-ACETIC ACID	4	-0.5077	0	-0.873464	0.545835
M332	DOCOSAN-1-AMINE	4	0.388224	1	2.71167	6.5508
M255	10-HYDROXYDECANOIC ACID	4	-0.4357	0	-0.637276	0.642926
M291	(3,4-DIHYDROXYPHENYL)ETHANOL	4	0.339204	1	0.729008	1.6575
M219	QUINOLINE-2,8-DIOL	4	-0.550008	0	-1.47529	0.359662
M215	(3-OXO-2,3-DIHYDRO-4H-1,4-BENZOXAZIN-4-YL)ACETIC ACID	4	-0.363254	0	-5.60555	0.0205382
M189	5-HYDROXYINDOLEACETATE	4	-0.548632	0	-1.82257	0.282716
M237	3-[(1E,3E)-HEPTA-1,3-DIENYL]PENTANEDIOIC ACID	4	-0.357193	0	-1.01398	0.49518
M243	LAETISARIC ACID	4	-0.465182	0	-1.23695	0.42427
M282	CROTONIC ACID	4	0.377562	1	0.803367	1.74517
M22	2-AMINOACETOPHENONE	7	0.382994	1	0.42526	1.34281
M86	PALMITAMIDE	7	0.360945	1	0.838122	1.78772
M304	1,2,2,6,6-PENTAMETHYL-4-PIPERIDINOL	7	0.405577	1	0.45387	1.36971
M342	(S)-DIBUTYL 3-HYDROXYBUTYL PHOSPHATE	7	0.476248	1	0.637224	1.55533
MiBP	MiBP	7	0.388773	1	1.3695	2.58382
M116	HEXAETHYLENE GLYCOL	7	0.368408	1	1.01038	2.01444
M20	CHOLINE CHLORIDE	7	0.685595	1	0.746596	1.67783
M283	QUINOLINE-2-CARBOXYLIC ACID	7	0.38301	1	0.471123	1.38619
M94	4-HYDROXYQUINOLINE	7	0.348895	1	0.440796	1.35735
M359	3-DODECYLOXYPROPYLAMINE	7	0.357169	1	2.7703	6.82249
M290	O-(4-HYDROXYBENZOYL)TROPINE	7	0.342972	1	0.813064	1.75694
M351	VITAMIN K1	7	0.656341	1	1.28932	2.44413
M41	GLUTAMIC ACID	8	0.524028	1	0.506472	1.42057
M61	L-GLUTAMINE	8	-0.342042	0	-0.151822	0.900113
M28	D-(-)-GLUTAMIC ACID	8	0.398067	1	0.374762	1.29663
M166	NG,NG-DIMETHYL-L-ARGININE	8	0.334331	1	0.348845	1.27354
M170	N-FORMYL-METHIONINE	8	-0.360006	0	-0.234921	0.849732
M11	BETAINE	8	-0.445741	0	-0.423547	0.745589
M273	BETA-ALANINE	8	0.338215	1	0.23862	1.17986
M310	(R)-AMINOCARNITINE	8	-0.383275	0	-0.222117	0.857306
M56	D-PYROGLUTAMIC ACID	8	0.351195	1	0.308323	1.23827
M198	PRO-PHE	8	-0.469711	0	-0.715327	0.609067
M322	OPHTHALMATE	8	0.448701	1	1.37245	2.5891
M298	L-CYSTEINE-GLUTATHIONE DISULFIDE	8	-0.425037	0	-0.328034	0.796621
M125	2-LINOLEOYLGLYCEROL	8	0.354003	1	2.48033	5.58026
M326	5-(2-FURYL)-4H-1,2,4-TRIAZOL-3-AMINE	8	0.365433	1	0.38294	1.304
M130	1-PALMITOYL-2-HYDROXY-SN-GLYCERO-3-PHOSPHOETHANOLAMINE	8	-0.552775	0	-0.57696	0.670375
M295	1-(1Z-HEXADECENYL)-SN-GLYCERO-3-PHOSPHOCHOLINE	8	-0.424407	0	-0.381332	0.767728
M245	2-AMINOADIPIC ACID	8	0.427387	1	0.377548	1.29913
M39	CREATININE	8	-0.751847	0	-0.578983	0.669436
M72	ALLANTOIN	8	0.467482	1	0.537019	1.45097
M252	N-3-HYDROXYOCTANOYL-L-HOMOSERINE LACTONE	8	0.44484	1	0.594506	1.50996
M367	2-(3,4-DIMETHOXYPHENYL)-2,3-DIHYDRO-4H-1,3-BENZOXAZIN-4-ONE	8	-0.396331	0	-0.886516	0.540919
M350	METHYL TRANS-STYRYL KETONE	8	-0.532092	0	-2.11125	0.231446
M82	TRIMELLITIC ACID ANHYDRIDE	8	-0.625252	0	-11.3119	0.000393343
M38	2-[4-(1-METHYL-1-PHENYLETHYL)PHENOXY]ACETOHYDRAZIDE	8	-0.506551	0	-1.73562	0.300279
M294	4-(TRIFLUOROMETHYLSULFONY)PHENYLACETIC ACID	8	-0.513798	0	-3.8287	0.0703793
M100	2-HYDROXYBENZOTHIAZOLE	10	0.718265	1	1.54119	2.91035
M144	OLEOYL-L-CARNITINE	10	0.368891	1	0.702807	1.62767
M240	STEAROYL-L-CARNITINE	10	0.430924	1	0.756961	1.68993
M258	3-HYDROXYOLEYLCARNITINE	10	0.473979	1	1.24532	2.37071
M25	(R)-BUTYRYLCARNITINE	10	0.484824	1	0.785479	1.72366
M285	O-ACETYLCARNITINE	10	0.50717	1	0.976435	1.9676
M1	ACETYL-L-CARNITINE	10	0.453202	1	0.930451	1.90587
M280	3-HYDROXYHEXADECANOYLCARNITINE	10	0.514754	1	1.36054	2.56781
M175	HEXANOYL-L-CARNITINE	10	0.504619	1	1.28376	2.43473
M43	HEXANOYLGLYCINE	10	0.330726	1	0.836778	1.78606
M235	PSYCHOSINE	10	0.704799	1	0.917981	1.88947
M279	BENZAMIDE, 3-[[(2E)-3-(1H-INDOL-3-YL)-1-OXO-2-PROPEN-1-YL]AMINO]-	10	0.404238	1	1.3182	2.49355
M274	Niranthin	10	0.582713	1	0.665278	1.58587
M192	3-HYDROXYOCTANOIC ACID	10	0.351406	1	1.25758	2.39095
M126	3-HYDROXYDODECANOIC ACID	10	0.534772	1	1.30504	2.47091
M362	DOCOSAHEXAENOIC ACID	10	0.354334	1	0.795757	1.73599
SUMPARABEN	SUMPARABEN	10	0.452997	1	1.0987	2.14162
butylparaben	butylparaben	10	0.386762	1	0.626388	1.54369
propylparaben	propylparaben	10	0.451155	1	1.04778	2.06735
ethylparaben	ethylparaben	10	0.5734	1	1.723	3.30123
M251	3,4,5-TRIMETHOXYPHENOL	10	0.37217	1	1.46562	2.76181
M159	2S-AMINO-4E-OCTADECENE-1,3S-DIOL	10	0.73394	1	0.983961	1.97789
M63	N,N-DIMETHYLDODECYLAMINE N-OXIDE	10	0.568536	1	0.952001	1.93455
M165	LEVOTHYROXINE	10	0.874921	1	2.2194	4.65699
M333	8,11-TRIDECADIENOIC ACID, 13-(3-PENTYL-2-OXIRANYL)-, (8Z,11Z)-	10	0.61936	1	1.12463	2.18046
M320	2-HYDROXYBENZOIC ACID SULFATE	10	-0.582653	0	-1.97802	0.253839
M30	PROLINE	11	-0.41472	0	-0.507811	0.703289
M234	5ALPHA-PREGNAN-3ALPHA-OL-11,20-DIONE	11	0.488362	1	7.73468	212.996
M14	PROPIONYLCARNITINE	12	0.456215	1	0.815606	1.76004
M143	VALPROIC ACID BETA-D-GLUCURONIDE	12	0.408467	1	0.953372	1.93639
M88	3-HYDROXYVALPROIC ACID	12	0.41188	1	0.756955	1.68992
M129	3-HYDROXYBUTYRIC ACID	12	0.492712	1	0.956677	1.94083
M301	3,3-PENTAMETHYLENE-4-BUTYROLACTAM	12	0.422838	1	1.58765	3.0056
M117	2-METHYLLACTATE	12	0.465852	1	0.872397	1.8307
M112	2-HYDROXY-2-METHYLBUTYRIC ACID	12	0.593883	1	1.03653	2.05128
M142	2-HYDROXY-2-(2-METHOXY-2-OXOETHYL)BUTANEDIOIC ACID	12	0.402241	1	0.485739	1.4003
M311	HEXADECYLTRIMETHYLAMMONIUM CATION	12	0.397151	1	0.578638	1.49344
M363	PROPIONIC ACID	12	0.531937	1	0.63879	1.55702
M37	MEGLUTOL	12	0.389442	1	0.512167	1.42619
M262	CITRATE	12	0.334364	1	0.509717	1.42377
M228	ISOCITRIC ACID	12	0.413534	1	0.583443	1.49842
M44	CITRACONIC ACID	12	0.420942	1	0.473221	1.38821
M161	N-(3-PHENYLPROPYL)THIOUREA	12	0.377375	1	0.671357	1.59257
M257	LEUCINE	13	-0.445812	0	-0.607931	0.656137
M227	DL-ISOLEUCINE	13	-0.391997	0	-0.500956	0.706639
M249	3-AMINOHEXANOIC ACID	13	-0.511874	0	-0.727824	0.603814
M120	3-PHENYL-2-PYRROLYLPROPANOIC ACID	13	-0.388912	0	-0.976223	0.508309
M232	2-KETOHEXANOIC ACID	13	-0.537184	0	-0.61345	0.653632
M319	ILE-LEU	13	-0.340215	0	-0.7332	0.601568
M188	CREATINE	13	0.330816	1	0.699546	1.62399
M343	1-OLEOYL-SN-GLYCERO-3-PHOSPHOETHANOLAMINE	13	-0.682438	0	-1.47562	0.359579
M114	3-HYDROXY-2-((9Z,12Z)-OCTADECA-9,12-DIENOYLOXY)PROPYL 2-(TRIMETHYLAZANIUMYL)ETHYL PHOSPHATE	13	-0.666699	0	-0.479638	0.717158
M191	1-LINOLEOYL-SN-GLYCERO-3-PHOSPHORYLCHOLINE	13	-0.638616	0	-0.692225	0.618898
M123	1-OLEOYL-SN-GLYCERO-3-PHOSPHOCHOLINE	13	-0.563181	0	-0.348756	0.785261
M81	1-PENTADECANOYL-SN-GLYCERO-3-PHOSPHOCHOLINE	13	-0.391521	0	-0.26933	0.829705
M122	1-MYRISTOYL-SN-GLYCERO-3-PHOSPHOCHOLINE	13	-0.358409	0	-0.295435	0.814827
M153	LINOLEIC ACID	13	-0.648496	0	-0.820871	0.5661
M169	1-METHYLNICOTINAMIDE	13	-0.400287	0	-0.575235	0.671177
M177	GLYCOLIC ACID	13	-0.414015	0	-0.272969	0.827615
M231	2-ETHYL-2-HYDROXYBUTYRIC ACID	13	-0.442994	0	-0.633392	0.644659
M242	5ALPHA-PREGNAN-3ALPHA,17-DIOL-20-ONE 3-SULFATE	13	0.440946	1	7.50769	181.987
M264	DIETHYL 5,5'-METHYLENEBIS(4-ETHYL-3-METHYL-1H-PYRROLE-2-CARBOXYLATE)	13	-0.436847	0	-0.916538	0.529779
M361	(2-OXO-1-PYRROLIDINYL)ACETIC ACID	14	-0.557309	0	-0.50021	0.707004
M77	SUCCINIC ACID	14	-0.424476	0	-0.366889	0.775453
M62	HYPOXANTHINE	15	0.382645	1	0.601188	1.51697

## Sheet: PCAClusterOutcome
Feature ID	Feature Name	CLUSTER	Outcome Corr	Outcome Category
M39	CREATININE	8	-0.751847	0
M343	1-OLEOYL-SN-GLYCERO-3-PHOSPHOETHANOLAMINE	13	-0.682438	0
M114	3-HYDROXY-2-((9Z,12Z)-OCTADECA-9,12-DIENOYLOXY)PROPYL 2-(TRIMETHYLAZANIUMYL)ETHYL PHOSPHATE	13	-0.666699	0
M153	LINOLEIC ACID	13	-0.648496	0
M191	1-LINOLEOYL-SN-GLYCERO-3-PHOSPHORYLCHOLINE	13	-0.638616	0
M82	TRIMELLITIC ACID ANHYDRIDE	8	-0.625252	0
M145	3-HYDROXY-3-METHYL-2,3-DIHYDRO-1H-INDOL-2-ONE	4	-0.615934	0
M131	4-HYDROXYHIPPURIC ACID	4	-0.610961	0
M320	2-HYDROXYBENZOIC ACID SULFATE	10	-0.582653	0
M123	1-OLEOYL-SN-GLYCERO-3-PHOSPHOCHOLINE	13	-0.563181	0
M361	(2-OXO-1-PYRROLIDINYL)ACETIC ACID	14	-0.557309	0
M130	1-PALMITOYL-2-HYDROXY-SN-GLYCERO-3-PHOSPHOETHANOLAMINE	8	-0.552775	0
M219	QUINOLINE-2,8-DIOL	4	-0.550008	0
M189	5-HYDROXYINDOLEACETATE	4	-0.548632	0
M232	2-KETOHEXANOIC ACID	13	-0.537184	0
M350	METHYL TRANS-STYRYL KETONE	8	-0.532092	0
M286	2-MERCAPTOBENZOTHIAZOLE	3	-0.515274	0
M294	4-(TRIFLUOROMETHYLSULFONY)PHENYLACETIC ACID	8	-0.513798	0
M249	3-AMINOHEXANOIC ACID	13	-0.511874	0
M187	2-OXINDOLE-3-ACETIC ACID	4	-0.5077	0
M38	2-[4-(1-METHYL-1-PHENYLETHYL)PHENOXY]ACETOHYDRAZIDE	8	-0.506551	0
M197	6,7-DIHYDROISOQUINOLIN-8(5H)-ONE	3	-0.48349	0
M58	INDOLEACETIC ACID	3	-0.48325	0
M341	4-MORPHOLINOPROPANESULFONIC ACID	4	-0.479569	0
M141	DL-3-PHENYLLACTIC ACID	2	-0.478205	0
M198	PRO-PHE	8	-0.469711	0
M243	LAETISARIC ACID	4	-0.465182	0
M19	TRYPTOPHAN	2	-0.465003	0
M257	LEUCINE	13	-0.445812	0
M11	BETAINE	8	-0.445741	0
M313	4-HYDROXY-3-METHOXYPHENETHYL ALCOHOL	2	-0.445278	0
M231	2-ETHYL-2-HYDROXYBUTYRIC ACID	13	-0.442994	0
M264	DIETHYL 5,5'-METHYLENEBIS(4-ETHYL-3-METHYL-1H-PYRROLE-2-CARBOXYLATE)	13	-0.436847	0
M255	10-HYDROXYDECANOIC ACID	4	-0.4357	0
M32	TETRAHYDROHARMAN-3-CARBOXYLIC ACID	2	-0.425817	0
M298	L-CYSTEINE-GLUTATHIONE DISULFIDE	8	-0.425037	0
M77	SUCCINIC ACID	14	-0.424476	0
M295	1-(1Z-HEXADECENYL)-SN-GLYCERO-3-PHOSPHOCHOLINE	8	-0.424407	0
M224	N-NAPHTHALEN-2-YL-5-OXOPROLINAMIDE	2	-0.424191	0
M207	N-(1H-INDOL-3-YLACETYL)GLYCINE	3	-0.420581	0
M136	5-BROMO-DL-TRYPTOPHAN	2	-0.417032	0
M30	PROLINE	11	-0.41472	0
M177	GLYCOLIC ACID	13	-0.414015	0
M169	1-METHYLNICOTINAMIDE	13	-0.400287	0
M367	2-(3,4-DIMETHOXYPHENYL)-2,3-DIHYDRO-4H-1,3-BENZOXAZIN-4-ONE	8	-0.396331	0
M227	DL-ISOLEUCINE	13	-0.391997	0
M81	1-PENTADECANOYL-SN-GLYCERO-3-PHOSPHOCHOLINE	13	-0.391521	0
M120	3-PHENYL-2-PYRROLYLPROPANOIC ACID	13	-0.388912	0
M310	(R)-AMINOCARNITINE	8	-0.383275	0
M215	(3-OXO-2,3-DIHYDRO-4H-1,4-BENZOXAZIN-4-YL)ACETIC ACID	4	-0.363254	0
M225	5-HYDROXY-TRYPTOPHAN	2	-0.360603	0
M170	N-FORMYL-METHIONINE	8	-0.360006	0
M122	1-MYRISTOYL-SN-GLYCERO-3-PHOSPHOCHOLINE	13	-0.358409	0
M237	3-[(1E,3E)-HEPTA-1,3-DIENYL]PENTANEDIOIC ACID	4	-0.357193	0
M61	L-GLUTAMINE	8	-0.342042	0
M319	ILE-LEU	13	-0.340215	0
M35	1-PIPERIDINECARBOXYLIC ACID, 2-OXO-, 1,1-DIMETHYLETHYL ESTER	3	-0.333951	0
M90	3-HYDROXYISOVALERIC ACID	13	-0.326496	0
M10	1H-INDOLE-3-PROPANOIC ACID	3	-0.325779	0
MEHP	MEHP	1	-0.321375	0
M73	INDOLELACTIC ACID	2	-0.321127	0
M89	L-ISOLEUCINE	13	-0.320921	0
M139	N-FORMYLTRYPTOPHAN	2	-0.313354	0
M244	1-METHYL-N-PHENYL-1H-INDOLE-3-CARBOXAMIDE	2	-0.313097	0
M277	CYCLO(ALANYLLEUCYL)	11	-0.310468	0
M3	L-METHIONINE	11	-0.309207	0
M210	4-CHLORO-3-(TRIFLUOROMETHYL)PHENOL	4	-0.308453	0
M150	N-BENZYL-1H-INDOLE-2-CARBOXAMIDE	2	-0.308302	0
M163	BETA-GLYCEROPHOSPHATE	13	-0.308043	0
M196	HIPPURIC ACID	6	-0.304438	0
M138	1-(3-PYRIDYL)-1-BUTANONE-4-CARBOXYLIC ACID	6	-0.304002	0
M55	L-NORVALINE	13	-0.303377	0
M54	N-ACETYL-L-GLUTAMINE	8	-0.302065	0
M6	INDOXYL SULFATE	10	-0.29846	0
M180	GLU-GLN	8	-0.295585	0
M238	3,4-DIHYDRO-3-OXO-2H-(1,4)-BENZOXAZIN-2-YLACETIC ACID	4	-0.294263	0
M199	{[(4-HYDROXYPHENYL)ACETYL]AMINO}ACETIC ACID	4	-0.288517	0
M33	1,6-ANHYDRO-2,3-O-ISOPROPYLIDENE-BETA-D-MANNOPYRANOSE	14	-0.287072	0
M5	4-HYDROXYBENZALDEHYDE	6	-0.286472	0
M162	5-(HYDROXYMETHYL)-2-FURALDEHYDE	14	-0.283519	0
M354	DEMETHOXYCURCUMIN	14	-0.283071	0
M52	L,L-CYCLO(LEUCYLPROLYL)	11	-0.282515	0
M42	(2S)-2-AMINO-N-HYDROXY-4-(METHYLSULFANYL)BUTANAMIDE	11	-0.277404	0
M15	DEOXYCARNITINE	11	-0.273968	0
M267	DODECYL PHOSPHATE	13	-0.267818	0
M360	GLY-PHE	13	-0.264	0
M40	L-HISTIDINE	5	-0.263062	0
M60	TAURINE	8	-0.262436	0
M202	2,6-DIMETHYL-4-HYDROXYBENZALDEHYDE	2	-0.255667	0
M268	1-(1Z-OCTADECENYL)-SN-GLYCERO-3-PHOSPHOCHOLINE	8	-0.249762	0
M158	TRANS-TRAUMATIC ACID	9	-0.245076	0
M340	CHOLIC ACID	11	-0.23588	0
M213	VANILLIN-4-SULFATE	10	-0.233407	0
M275	2,2'-METHYLENE-BIS(6-TERT-BUTYL-4 METHYLPHENOL)	4	-0.233165	0
Sum_DEHP_MW	Sum_DEHP_MW	1	-0.226642	0
Sum_DEHP	Sum_DEHP	1	-0.22254	0
M106	PHENYLPROPIONYLGLYCINE	6	-0.222079	0
M179	L-THREONIC ACID	8	-0.220737	0
M140	CYCLO(LEUCYLPROLYL)	11	-0.220715	0
M118	2-HYDROXY-3-(4-HYDROXYPHENYL)PROPANOIC ACID	2	-0.219279	0
M4	2-AMINO-3-(3-METHYLBUT-2-ENYLTHIO)PROPIONIC ACID	2	-0.214716	0
M261	3-OXOPENTANOIC ACID	13	-0.212209	0
M97	L-2-HYDROXYGLUTARIC ACID	11	-0.210255	0
M325	PROPACHLOR ESA	10	-0.208991	0
M302	PHENYL-AC-GLN-OH	8	-0.207425	0
M182	N-METHYL-L-ASPARAGINE	8	-0.204538	0
M151	LACTIC ACID	14	-0.200185	0
M209	3-PHENYLPROPIONYLGLYCINE	6	-0.194917	0
M146	GLYCINE	8	-0.194547	0
M181	3-ISOBUTYLPENTANEDIOIC ACID	2	-0.193598	0
MCPP	MCPP	2	-0.190239	0
M265	7-HYDROXYCOUMARIN SULFATE	8	-0.185144	0
M173	DODECANOIC ACID	9	-0.179594	0
M203	3,7,12-TRIHYDROXYCHOLAN-24-OIC ACID (STEREOISOMER UNKNOWN)	11	-0.175484	0
M34	L-PHENYLALANINE	13	-0.173178	0
M201	4-BROMO-2,6-DI-TERT-BUTYLPHENOL	3	-0.172651	0
M211	9-HODE	4	-0.169449	0
M356	THROMBOXANE B2	5	-0.163767	0
M246	(4-METHYLPHENYL)OXIDANESULFONIC ACID	8	-0.161629	0
M226	JASMONIC ACID	9	-0.159502	0
M200	DL-O-TYROSINE	13	-0.159151	0
M47	1-O-HEXADECYL-2-O-ACETYL-SN-GLYCERYL-3-PHOSPHORYLCHOLINE	10	-0.158836	0
M208	D-GALACTOSE	14	-0.157021	0
M17	N-ACETYL-L-CYSTEINE	8	-0.155908	0
M85	N-[2-(4-METHOXYPHENYL)ETHYL]-3-PHENYLACRYLAMIDE	6	-0.153242	0
M110	7-CHLORO-L-TRYPTOPHAN	2	-0.152791	0
M349	BUFALIN	13	-0.152614	0
M317	2-(HYDROXYMETHYL)-5-METHYL-4H,7H-[1,2,4]TRIAZOLO[1,5-A]PYRIMIDIN-7-ONE	14	-0.152141	0
M293	ETHYL 2-AMINO-5-METHYL-3-THIOPHENECARBOXYLATE	4	-0.144759	0
M109	N-(4-METHYLPENTANOYL)PHENYLALANINE	3	-0.142893	0
M306	CIS-2-DECENOIC ACID	2	-0.142384	0
M8	TRIMETHYLAMINE N-OXIDE	3	-0.139909	0
M248	3-(HEPTA-1,3-DIENYL)HEXANEDIOIC ACID	5	-0.139061	0
M185	HEPTANOIC ACID	5	-0.137838	0
Sum_PCP_MW	Sum_PCP_MW	2	-0.136854	0
M9	N-L-GAMMA-GLUTAMYL-L-LEUCINE	13	-0.136502	0
MEP	MEP	2	-0.134554	0
M66	2-AMINO-5-METHYLHEXANOIC ACID	13	-0.133698	0
M271	N-(CINNAMOYL)GLYCINE	6	-0.133039	0
M24	PHENYLACETYLGLYCINE	8	-0.129675	0
M344	1H-INDOLE-6-ETHANAMINE, ALPHA-METHYL-	11	-0.124338	0
M115	1,2-DIAMINO-2-METHYLPROPANE	13	-0.117553	0
M370	(2E,4E)-5-(3,8-DIHYDROXY-1,5-DIMETHYL-7-OXO-6-OXABICYCLO[321]OCTAN-8-YL)-3-METHYLPENTA-2,4-DIENOIC ACID	9	-0.114828	0
M83	N-ACETYL-D-NORLEUCINE	4	-0.114763	0
M347	2-PROPYLGLUTARIC ACID	5	-0.109012	0
M365	CIS-5-DODECENOIC ACID	9	-0.0969746	0
M99	1-(2-HYDROXYETHYL)-2,2,6,6-TETRAMETHYL-4-PIPERIDINOL	2	-0.0962425	0
MEOHP	MEOHP	1	-0.0907531	0
M266	ALANINE	8	-0.0906442	0
M149	TRIDECANEDIOIC ACID	9	-0.075294	0
M331	(2E,4E)-3,5,7-TRIMETHYLOCTA-2,4-DIENEDIOIC ACID	5	-0.0748645	0
M288	1,6-ANHYDRO-BETA-D-GLUCOSE	14	-0.0724356	0
M281	15-KETOFLUPROSTENOL ISOPROPYL ESTER	8	-0.0704387	0
M186	4-METHYL-1,2,3,4-TETRAHYDROQUINOLINE	8	-0.0695407	0
M299	N-ACETYL-D-TRYPTOPHAN	11	-0.0684433	0
MBP	MBP	1	-0.0673102	0
M12	2-AMINO-1-PHENYLETHANOL	3	-0.066213	0
M71	L-LYSINE	8	-0.0661972	0
M183	4',6'-DIMETHOXY-2'-HYDROXYACETOPHENONE	5	-0.0643252	0
M101	3-INDOXYLSULFATE POTASSIUM SALT	10	-0.0638075	0
M308	MONOETHYL PHTHALATE	2	-0.0637284	0
M45	BETA-D-GLUCURONO-GAMMA-LACTONE	14	-0.0600631	0
M53	TYR-LEU	3	-0.0598614	0
M68	TROPHICARDYL	15	-0.0591321	0
M98	GUANOSINE	15	-0.058563	0
M49	1-HEXADECYL-SN-GLYCERO-3-PHOSPHOCHOLINE	8	-0.0577048	0
M108	DELTA-DODECALACTONE	9	-0.0544524	0
M223	9-(METHOXYCARBONYL)DEC-9-ENOIC ACID	12	-0.0534597	0
M174	HEXADECANEDIOIC ACID	9	-0.0531582	0
M230	L-PIPECOLIC ACID	8	-0.0516909	0
M289	4-METHYLVALERIC ACID	4	-0.0508111	0
M276	DODECANEDIOIC ACID	9	-0.0498957	0
M254	GALIELLALACTONE	5	-0.049095	0
M155	SUCCINIS ACID	4	-0.0451588	0
M314	PYRUVIC ACID	14	-0.0375776	0
M171	(+)-CARVONE	5	-0.0343273	0
M119	LEVULINIC ACID	13	-0.0332087	0
M167	3,3-DIMETHYLGLUTARIC ACID	4	-0.0315747	0
M168	MALTOSE	13	-0.0264899	0
M218	3-(5,6-DIHYDROXYHEPTYL)-4-METHYL-2H-FURAN-5-ONE	9	-0.0249953	0
M212	3-(2-ETHYLHEXOXY)PROPAN-1-AMINE	7	-0.023007	0
M284	DEET	2	-0.0208893	0
M107	2-(1H-PYRROL-1-YL)BENZOIC ACID	3	-0.0177369	0
M220	NUDIFLORAMIDE	10	-0.0172233	0
M204	PROPYL 4-HYDROXY-3-METHOXYBENZOATE	5	-0.0152166	0
M132	(2E)-3-(1H-INDOL-2-YL)-2-PROPENOIC ACID	3	-0.0144733	0
MECPP	MECPP	1	-0.0104596	0
M48	1-HEPTADECANOYL-SN-GLYCERO-3-PHOSPHOCHOLINE	13	-0.00939641	0
M239	PHENOL SULFATE	4	-0.00890297	0
M70	DEXMEDETOMIDINE	5	-0.00793346	0
M323	2-OCT-7-ENYLPENTANEDIOIC ACID	9	-0.00465736	0
M368	4-CHLOROCINNAMIC ACID	12	-0.00451671	0
MEHHP	MEHHP	1	-0.00401331	0
M256	3-(DIMETHYLAMINO)PROPIOPHENONE	2	-0.00316883	0
M190	RIMANTADINE	9	-0.00273355	0
M18	TROPIC ACID	3	-0.00245764	0
M148	(2E)-N-(4-METHYLPHENYL)-3-PHENYL-2-PROPENAMIDE	3	0.000710812	1
M91	2-HYDROXY-5-METHYLBENZOIC ACID	10	0.00257744	1
M13	ISOVALERYL-L-CARNITINE	8	0.00302958	1
M29	NEPSILON,NEPSILON,NEPSILON-TRIMETHYLLYSINE	8	0.00493177	1
M193	DL-ARGININE	8	0.00858035	1
M46	L-ALPHA-GLYCERYLPHOSPHORYLCHOLINE	10	0.0108844	1
M154	6-METHYL-1,2,3-OXATHIAZIN-4(3H)-ONE 2,2-DIOXIDE	13	0.0132606	1
M296	CHENODEOXYCHOLIC ACID	4	0.0139332	1
M84	N-ALPHA-ACETYL-L-ORNITHINE	13	0.0142636	1
M229	(3-NITROPHENYL)METHANAMINE	10	0.0147642	1
M96	3-PHENYL-BETA-ALANINE	3	0.0154839	1
M147	N-ACETYL-L-CARNOSINE	3	0.015487	1
M364	(2-ALLYLPHENOXY)ACETIC ACID	5	0.0155589	1
M329	2-CHLORO-6-QUINOLINOL	3	0.016374	1
M352	(1R,2S)-2-[(4-CHLOROANILINO)CARBONYL]CYCLOHEXANECARBOXYLIC ACID	9	0.0231954	1
M27	GUANINE	15	0.0246213	1
M124	ONDANSETRON	10	0.0248324	1
M247	GAMMA-L-GLUTAMYL-L-ALANINE	8	0.0249791	1
M95	GAMMA-GLUTAMYLMETHIONINE	11	0.0320964	1
M221	3-AMINONAPHTHALENE-2-CARBOXYLIC ACID	3	0.032923	1
M272	2-DEC-9-ENYLPENTANEDIOIC ACID	8	0.0357066	1
M324	3-CYCLOPENTYLALANINE	10	0.0382026	1
M300	D-ORNITHINE	8	0.0484596	1
M263	2-METHYLINDOLINE	13	0.0535546	1
M250	SUCROSE	13	0.0556847	1
M104	3-ACETOXYPYRIDINE	13	0.0588153	1
Sum_AA	Sum_AA	1	0.0592917	1
M69	1-PALMITOYL-SN-GLYCERO-3-PHOSPHOCHOLINE	8	0.0608032	1
M346	N-BENZYLGLYCINE ETHYL ESTER	2	0.0617905	1
M176	D-ALPHA-CYCLOHEXYLGLYCINE	10	0.0624148	1
M338	D-GLUCONIC ACID	14	0.0625462	1
M353	(3-OXO-2-PIPERAZINYL)ACETIC ACID	13	0.062845	1
M217	2-HYDROXY-3-METHOXYBENZALDEHYDE	10	0.0665993	1
M328	(10E,15Z)-9,12,13-TRIHYDROXYOCTADECA-10,15-DIENOIC ACID	3	0.0666108	1
M348	4-HYDROXYVALPROIC ACID	5	0.0756415	1
M214	ALLOPURINOL RIBOSIDE	15	0.0809114	1
M111	2,6-DI-TERT-BUTYL-4-(4-MORPHOLINYLMETHYL)PHENOL	13	0.0816096	1
M65	7,8-DIHYDRO-ALPHA-IONONE	9	0.0822739	1
M236	ASP-LEU	11	0.0828792	1
M358	2-NAPHTHYLAMINE	11	0.0857793	1
M50	HYPAPHORINE	2	0.0860651	1
M157	12S-HYDROXY-5Z,8E,10E-HEPTADECATRIENOIC ACID	15	0.0873196	1
M303	OCTENOYL-CARNITINE	12	0.088699	1
M178	TETRADECANEDIOIC ACID	9	0.0998064	1
M87	GAMMA-GLUTAMYLGLUTAMINE	8	0.10688	1
M23	1-METHYL-L-HISTIDINE	8	0.108888	1
M36	1,2-DEHYDRO-ALPHA-CYPERONE	7	0.108997	1
M102	SEROTONIN	15	0.109289	1
M16	L-CARNITINE	10	0.110714	1
M67	L-HOMOARGININE	10	0.112245	1
M337	3S_2349_TETRAHYDRO_1H_PYRIDO_34B_INDOLE_CARBOXYLIC_ACID	11	0.11407	1
M75	URATE	4	0.114977	1
M335	CIS-7-HEXADECENOIC ACID	9	0.119302	1
M121	(2E)-3,4,7-TRIMETHYLOCTA-2,6-DIEN-1-OL	9	0.119485	1
M92	LAUROYLCARNITINE	10	0.130438	1
M327	METHOXETAMINE	7	0.137879	1
M76	GAMMA-GLUTAMYLPHENYLALANINE	3	0.138395	1
M195	PRO-LEU	8	0.148047	1
M2	CITRIC ACID	12	0.155259	1
M184	8-(3-OCTYL-2-OXIRANYL)OCTANOIC ACID	10	0.159447	1
M59	ALPHA-D-XYLOPYRANOSE	14	0.159472	1
M305	3,5-DIMETHOXYCINNAMIC ACID	5	0.160907	1
M57	L-CITRULLINE	8	0.160919	1
M137	TETRADECANOYLCARNITINE	10	0.165068	1
M253	PYROGLU-PRO	14	0.168657	1
M307	8(9)-EPOXY-5Z,11Z,14Z,17Z-EICOSATETRAENOIC ACID	10	0.171642	1
M21	L-CARNOSINE	8	0.177704	1
M31	GABAPENTIN	12	0.179912	1
M113	ANTHRANILIC ACID	12	0.183503	1
M127	L-HOMOPHENYLALANINE	13	0.185066	1
M330	SPERMIDINE	7	0.191217	1
M7	L-ARGININE	8	0.191391	1
M216	DECANOIC ACID	9	0.193184	1
M345	EPOXYTRICARBALLYLIC ACID	14	0.19384	1
M222	HOMOCITRULLINE	8	0.193941	1
M316	TAUROCHOLIC ACID	11	0.195902	1
M172	GLU-THR	8	0.199301	1
M128	LINOLEOYLCARNITINE	10	0.201044	1
M105	GAMMA-GLUTAMYLTYROSINE	3	0.201721	1
M318	D-XYLOSE	14	0.207299	1
M270	14,15-EPOXY-5Z,8Z,11Z-EICOSATRIENOIC ACID	5	0.209991	1
M357	3-(2-HYDROXYPHENYL)PROPIONIC ACID	2	0.213065	1
M260	L-HOMOCARNOSINE	4	0.214351	1
M321	PENTAMETHYLENE BISACETAMIDE	8	0.221077	1
M80	PSEUDOURIDINE	8	0.222711	1
M93	DECANOYLCARNITINE	10	0.223391	1
M309	ASP-PHE	11	0.227531	1
M134	N-ACETYL-METHIONINE	8	0.230515	1
M259	6-HYDROXY-8-METHOXY-3-METHYL-3,4-DIHYDROISOCHROMEN-1-ONE	5	0.231213	1
M297	ECTOINE	13	0.231494	1
M241	MALIOXAMYCIN	14	0.232102	1
M336	12S-HYDROXY-5Z,8Z,10E,14Z-EICOSATETRAENOIC ACID	15	0.234122	1
methyl_paraben	methyl_paraben	10	0.238457	1
M366	8S-HYDROXY-9E,11Z,14Z-EICOSATRIENOIC ACID	10	0.240333	1
MMP	MMP	2	0.241498	1
M334	BETA-DAMASCONE	12	0.244756	1
M156	2,5-FURANDICARBOXYLIC ACID	12	0.248685	1
M78	L-ARACHIDONOYLCARNITINE	12	0.249643	1
M74	OLEAMIDE	7	0.251703	1
M79	PALMITOYL-L-CARNITINE	10	0.252032	1
M233	N-ACETYLAMPHETAMINE	12	0.256261	1
M287	ROLIPRAM	7	0.261404	1
M133	5-HYDROXYMETHYLCYTOSINE	2	0.262387	1
M312	SPICULISPORIC ACID	12	0.26531	1
M164	VALPROIC ACID	9	0.269242	1
M206	ANILINE	7	0.271942	1
M269	3,6-DITERT-BUTYL-1,2-BENZENEDIOL	7	0.278047	1
M194	METHYL HYDROGEN AZELATE	9	0.281001	1
M26	L-KYNURENINE	7	0.282285	1
M292	BENZOPHENONE-3	4	0.286972	1
M103	PENTAETHYLENE GLYCOL	7	0.28811	1
M135	N-OLEOYLGLYCINE	7	0.297766	1
M51	TYROSINE	4	0.301792	1
M278	6-METHYL-2-THIOURACIL	11	0.309949	1
MBzP	MBzP	10	0.311419	1
M160	(2R)-3-HYDROXYISOVALEROYLCARNITINE	10	0.313968	1
M152	8-HYDROXY-5Z,9E,11Z,14Z-EICOSATETRAENOIC ACID	15	0.323363	1
M43	HEXANOYLGLYCINE	10	0.330726	1
M188	CREATINE	13	0.330816	1
M166	NG,NG-DIMETHYL-L-ARGININE	8	0.334331	1
M262	CITRATE	12	0.334364	1
M273	BETA-ALANINE	8	0.338215	1
M291	(3,4-DIHYDROXYPHENYL)ETHANOL	4	0.339204	1
M290	O-(4-HYDROXYBENZOYL)TROPINE	7	0.342972	1
M94	4-HYDROXYQUINOLINE	7	0.348895	1
M56	D-PYROGLUTAMIC ACID	8	0.351195	1
M192	3-HYDROXYOCTANOIC ACID	10	0.351406	1
M125	2-LINOLEOYLGLYCEROL	8	0.354003	1
M362	DOCOSAHEXAENOIC ACID	10	0.354334	1
M315	7ALPHA-HYDROXY-3-OXO-4-CHOLESTENOIC ACID	4	0.354535	1
M205	HYDROCORTISONE	3	0.356849	1
M359	3-DODECYLOXYPROPYLAMINE	7	0.357169	1
M86	PALMITAMIDE	7	0.360945	1
M326	5-(2-FURYL)-4H-1,2,4-TRIAZOL-3-AMINE	8	0.365433	1
M116	HEXAETHYLENE GLYCOL	7	0.368408	1
M144	OLEOYL-L-CARNITINE	10	0.368891	1
M251	3,4,5-TRIMETHOXYPHENOL	10	0.37217	1
M161	N-(3-PHENYLPROPYL)THIOUREA	12	0.377375	1
M282	CROTONIC ACID	4	0.377562	1
M62	HYPOXANTHINE	15	0.382645	1
M22	2-AMINOACETOPHENONE	7	0.382994	1
M283	QUINOLINE-2-CARBOXYLIC ACID	7	0.38301	1
M369	CORTISONE	3	0.385011	1
butyl_paraben	butyl_paraben	10	0.386762	1
M332	DOCOSAN-1-AMINE	4	0.388224	1
MiBP	MiBP	7	0.388773	1
M37	MEGLUTOL	12	0.389442	1
M311	HEXADECYLTRIMETHYLAMMONIUM CATION	12	0.397151	1
M28	D-(-)-GLUTAMIC ACID	8	0.398067	1
M64	3-AMINO-4-(4-HYDROXYPHENYL)BUTYRIC ACID	4	0.39874	1
M142	2-HYDROXY-2-(2-METHOXY-2-OXOETHYL)BUTANEDIOIC ACID	12	0.402241	1
M279	BENZAMIDE, 3-[[(2E)-3-(1H-INDOL-3-YL)-1-OXO-2-PROPEN-1-YL]AMINO]-	10	0.404238	1
M304	1,2,2,6,6-PENTAMETHYL-4-PIPERIDINOL	7	0.405577	1
M143	VALPROIC ACID BETA-D-GLUCURONIDE	12	0.408467	1
M88	3-HYDROXYVALPROIC ACID	12	0.41188	1
M228	ISOCITRIC ACID	12	0.413534	1
M44	CITRACONIC ACID	12	0.420942	1
M301	3,3-PENTAMETHYLENE-4-BUTYROLACTAM	12	0.422838	1
M245	2-AMINOADIPIC ACID	8	0.427387	1
M355	BUTORPHANOL	3	0.427916	1
M240	STEAROYL-L-CARNITINE	10	0.430924	1
M339	GLU-TRP	3	0.439778	1
M242	5ALPHA-PREGNAN-3ALPHA,17-DIOL-20-ONE 3-SULFATE	13	0.440946	1
M252	N-3-HYDROXYOCTANOYL-L-HOMOSERINE LACTONE	8	0.44484	1
M322	OPHTHALMATE	8	0.448701	1
propyl_paraben	propyl_paraben	10	0.451155	1
SUM_PARABEN	SUM_PARABEN	10	0.452997	1
M1	ACETYL-L-CARNITINE	10	0.453202	1
M14	PROPIONYLCARNITINE	12	0.456215	1
M117	2-METHYLLACTATE	12	0.465852	1
M72	ALLANTOIN	8	0.467482	1
M258	3-HYDROXYOLEYLCARNITINE	10	0.473979	1
M342	(S)-DIBUTYL 3-HYDROXYBUTYL PHOSPHATE	7	0.476248	1
M25	(R)-BUTYRYLCARNITINE	10	0.484824	1
M234	5ALPHA-PREGNAN-3ALPHA-OL-11,20-DIONE	11	0.488362	1
M129	3-HYDROXYBUTYRIC ACID	12	0.492712	1
M175	HEXANOYL-L-CARNITINE	10	0.504619	1
M285	O-ACETYLCARNITINE	10	0.50717	1
M280	3-HYDROXYHEXADECANOYLCARNITINE	10	0.514754	1
M41	GLUTAMIC ACID	8	0.524028	1
M363	PROPIONIC ACID	12	0.531937	1
M126	3-HYDROXYDODECANOIC ACID	10	0.534772	1
M63	N,N-DIMETHYLDODECYLAMINE N-OXIDE	10	0.568536	1
ethyl_paraben	ethyl_paraben	10	0.5734	1
M274	NCGC00385811-01!6-[3-[(3,4-DIMETHOXYPHENYL)METHYL]-4-METHOXY-2-(METHOXYMETHYL)BUTYL]-4-METHOXY-1,3-BENZODIOXOLE	10	0.582713	1
M112	2-HYDROXY-2-METHYLBUTYRIC ACID	12	0.593883	1
M333	8,11-TRIDECADIENOIC ACID, 13-(3-PENTYL-2-OXIRANYL)-, (8Z,11Z)-	10	0.61936	1
M351	VITAMIN K1	7	0.656341	1
M20	CHOLINE CHLORIDE	7	0.685595	1
M235	PSYCHOSINE	10	0.704799	1
M100	2-HYDROXYBENZOTHIAZOLE	10	0.718265	1
M159	2S-AMINO-4E-OCTADECENE-1,3S-DIOL	10	0.73394	1
M165	LEVOTHYROXINE	10	0.874921	1
