# Supplementary material for: Investigating changes in serum metabolome and urinary endocrine disrupting chemicals in cats with hyperthyroidism
Source: Vet Res Commun. 2026 Mar 23;50(3):216. doi: 10.1007/s11259-026-11169-5 (PMC13009073; doi:10.1007/s11259-026-11169-5)
Supplement: Supplementary file 4 — Supplementary file4 (XLSX 22 KB) [file 11259_2026_11169_MOESM4_ESM.xlsx]

## Sheet: Supp Table 4
Feature ID	Feature Name	CLUSTER	Outcome Corr	Alpha prob	L2FC	FC
M26	L-KYNURENINE	1	0.28229	0.1175	0.398642	1.31827
M22	2-AMINOACETOPHENONE	1	0.38299	0.0305	0.42526	1.34281
M145	3-HYDROXY-3-METHYL-2,3-DIHYDRO-1H-INDOL-2-ONE	1	-0.61593	0.0002	-1.42454	0.372538
M36	1,2-DEHYDRO-ALPHA-CYPERONE	1	0.109	0.5526	0.227463	1.17077
M283	QUINOLINE-2-CARBOXYLIC ACID	1	0.38301	0.0305	0.471123	1.38619
M94	4-HYDROXYQUINOLINE	1	0.34889	0.0503	0.440796	1.35735
M228	ISOCITRIC ACID	1	0.41353	0.0186	0.583443	1.49842
M290	O-(4-HYDROXYBENZOYL)TROPINE	1	0.34297	0.0546	0.813064	1.75694
M44	CITRACONIC ACID	1	0.42094	0.0164	0.473221	1.38821
SUMDEHPMW	SUMDEHPMW	1	-0.22664	0.2123	-0.400757	0.757461
SUMDEHP	SUMDEHP	1	-0.22254	0.2209	-0.385619	0.76545
SUMPCPMW	SUMPCPMW	1	-0.13685	0.4551	0.55998	1.47425
MEP	MEP	1	-0.13455	0.4628	0.458036	1.37367
M327	METHOXETAMINE	1	0.13788	0.4517	0.325865	1.25342
M196	HIPPURIC ACID	2	-0.30444	0.0902	-0.922194	0.527706
M79	PALMITOYL-L-CARNITINE	2	0.25203	0.1641	0.416509	1.33469
M5	4-HYDROXYBENZALDEHYDE	2	-0.28647	0.1119	-0.892201	0.538791
M262	CITRATE	2	0.33436	0.0614	0.509717	1.42377
M189	5-HYDROXYINDOLEACETATE	2	-0.54863	0.0011	-1.82257	0.282716
MEOHP	MEOHP	2	-0.09075	0.6213	-0.0064974	0.995506
M269	3,6-DITERT-BUTYL-1,2-BENZENEDIOL	2	0.27805	0.1234	0.64296	1.56153
M204	PROPYL 4-HYDROXY-3-METHOXYBENZOATE	2	-0.01522	0.9341	0.00746218	1.00519
M32	TETRAHYDROHARMAN-3-CARBOXYLIC ACID	3	-0.42582	0.0151	-0.214405	0.861902
M257	LEUCINE	3	-0.44581	0.0105	-0.607931	0.656137
M227	DL-ISOLEUCINE	3	-0.392	0.0265	-0.500956	0.706639
M271	N-(CINMOYL)GLYCINE	3	-0.13304	0.4679	-0.275104	0.826391
M96	3-PHENYL-BETA-ALANINE	3	0.01548	0.933	0.018071	1.0126
M249	3-AMINOHEXANOIC ACID	3	-0.51187	0.0027	-0.727824	0.603814
M132	(2E)-3-(1H-INDOL-2-YL)-2-PROPENOIC ACID	3	-0.01447	0.9373	-0.0576668	0.960817
M64	3-AMINO-4-(4-HYDROXYPHENYL)BUTYRIC ACID	3	0.39874	0.0238	1.18035	2.26632
M51	TYROSINE	3	0.30179	0.0932	0.626446	1.54376
M162	5-(HYDROXYMETHYL)-2-FURALDEHYDE	3	-0.28352	0.1158	-0.250781	0.840441
M288	1,6-ANHYDRO-BETA-D-GLUCOSE	3	-0.07244	0.6936	-0.0257675	0.982298
M33	1,6-ANHYDRO-2,3-O-ISOPROPYLIDENE-BETA-D-MANNOPYRANOSE	3	-0.28707	0.1111	-0.226855	0.854495
M59	ALPHA-D-XYLOPYRANOSE	3	0.15947	0.3833	0.192616	1.14283
M318	D-XYLOSE	3	0.2073	0.2549	0.219634	1.16444
M45	BETA-D-GLUCURONO-GAMMA-LACTONE	3	-0.06006	0.744	-0.0562505	0.96176
M258	3-HYDROXYOLEYLCARNITINE	3	0.47398	0.0061	1.24532	2.37071
M187	2-OXINDOLE-3-ACETIC ACID	3	-0.5077	0.003	-0.873464	0.545835
M301	3,3-PENTAMETHYLENE-4-BUTYROLACTAM	3	0.42284	0.0159	1.58765	3.0056
M331	(2E,4E)-3,5,7-TRIMETHYLOCTA-2,4-DIENEDIOIC ACID	3	-0.07486	0.6838	-0.302898	0.810622
M108	DELTA-DODECALACTONE	3	-0.05445	0.7672	-0.0899472	0.939557
M157	12S-HYDROXY-5Z,8E,10E-HEPTADECATRIENOIC ACID	3	0.08732	0.6346	0.31345	1.24268
M149	TRIDECANEDIOIC ACID	3	-0.07529	0.6821	-0.16578	0.891446
M336	12S-HYDROXY-5Z,8Z,10E,14Z-EICOSATETRAENOIC ACID	3	0.23412	0.1972	0.882251	1.84325
M152	8-HYDROXY-5Z,9E,11Z,14Z-EICOSATETRAENOIC ACID	3	0.32336	0.071	1.20959	2.31273
M254	GALIELLALACTONE	3	-0.0491	0.7896	-0.166064	0.891271
M142	2-HYDROXY-2-(2-METHOXY-2-OXOETHYL)BUTANEDIOIC ACID	3	0.40224	0.0225	0.485739	1.4003
M291	(3,4-DIHYDROXYPHENYL)ETHANOL	3	0.3392	0.0575	0.729008	1.6575
M18	TROPIC ACID	3	-0.00246	0.9893	0.0482719	1.03403
M334	BETA-DAMASCONE	3	0.24476	0.177	0.811745	1.75533
M219	QUINOLINE-2,8-DIOL	3	-0.55001	0.0011	-1.47529	0.359662
M224	N-PHTHALEN-2-YL-5-OXOPROLIMIDE	3	-0.42419	0.0155	-0.533662	0.690799
M284	DEET	3	-0.02089	0.9097	-0.0356776	0.975573
MEHP	MEHP	3	-0.32137	0.0729	-1.31982	0.400586
M308	MONOETHYL PHTHALATE	3	-0.06373	0.729	-0.17319	0.886879
SUMPARABEN	SUMPARABEN	3	0.453	0.0092	1.0987	2.14162
M138	1-(3-PYRIDYL)-1-BUTANONE-4-CARBOXYLIC ACID	3	-0.304	0.0907	-1.0018	0.499378
M350	METHYL TRANS-STYRYL KETONE	3	-0.53209	0.0017	-2.11125	0.231446
M190	RIMANTADINE	3	-0.00273	0.9882	-0.00882684	0.9939
M31	GABAPENTIN	3	0.17991	0.3245	1.29179	2.44832
M164	VALPROIC ACID	3	0.26924	0.1362	0.758584	1.69183
M148	(2E)-N-(4-METHYLPHENYL)-3-PHENYL-2-PROPEMIDE	3	0.00071	0.9969	0.041912	1.02948
M107	2-(1H-PYRROL-1-YL)BENZOIC ACID	3	-0.01774	0.9232	-0.0780852	0.947314
M221	3-AMINOPHTHALENE-2-CARBOXYLIC ACID	3	0.03292	0.858	0.0514452	1.0363
M244	1-METHYL-N-PHENYL-1H-INDOLE-3-CARBOXAMIDE	3	-0.3131	0.081	-0.21101	0.863932
M150	N-BENZYL-1H-INDOLE-2-CARBOXAMIDE	3	-0.3083	0.086	-0.199101	0.871093
M19	TRYPTOPHAN	4	-0.465	0.0073	-0.467072	0.723431
M324	3-CYCLOPENTYLALANINE	4	0.0382	0.8356	0.0673988	1.04783
M176	D-ALPHA-CYCLOHEXYLGLYCINE	4	0.06241	0.7343	0.160585	1.11774
M55	L-NORVALINE	4	-0.30338	0.0914	-0.145579	0.904017
M42	(2S)-2-AMINO-N-HYDROXY-4-(METHYLSULFANYL)BUTAMIDE	4	-0.2774	0.1243	-0.230532	0.85232
M109	N-(4-METHYLPENTANOYL)PHENYLALANINE	4	-0.14289	0.4353	0.0392674	1.02759
M71	L-LYSINE	4	-0.0662	0.7189	-0.0457563	0.968782
M230	L-PIPECOLIC ACID	4	-0.05169	0.7787	-0.0380166	0.973993
M3	L-METHIONINE	4	-0.30921	0.0851	-0.20134	0.869742
M89	L-ISOLEUCINE	4	-0.32092	0.0733	-0.170477	0.888549
M12	2-AMINO-1-PHENYLETHANOL	4	-0.06621	0.7188	0.0935182	1.06697
M203	3,7,12-TRIHYDROXYCHOLAN-24-OIC ACID (STEREOISOMER UNKNOWN)	4	-0.17548	0.3367	-2.96579	0.128
M340	CHOLIC ACID	4	-0.23588	0.1937	-3.92476	0.0658461
M289	4-METHYLVALERIC ACID	4	-0.05081	0.7824	-0.030561	0.97904
M1	ACETYL-L-CARNITINE	4	0.4532	0.0092	0.930451	1.90587
M285	O-ACETYLCARNITINE	4	0.50717	0.0031	0.976435	1.9676
M280	3-HYDROXYHEXADECANOYLCARNITINE	4	0.51475	0.0026	1.36054	2.56781
M370	(2E,4E)-5-(3,8-DIHYDROXY-1,5-DIMETHYL-7-OXO-6-OXABICYCLO[321]OCTAN-8-YL)-3-METHYLPENTA-2,4-DIENOIC ACID	4	-0.11483	0.5314	-0.243463	0.844715
M276	DODECANEDIOIC ACID	4	-0.0499	0.7862	-0.0637587	0.956768
M178	TETRADECANEDIOIC ACID	4	0.09981	0.5868	0.258955	1.19661
M347	2-PROPYLGLUTARIC ACID	4	-0.10901	0.5526	-0.204262	0.867982
M167	3,3-DIMETHYLGLUTARIC ACID	4	-0.03157	0.8638	-0.0148372	0.989768
M194	METHYL HYDROGEN AZELATE	4	0.281	0.1193	0.620037	1.53691
M218	3-(5,6-DIHYDROXYHEPTYL)-4-METHYL-2H-FURAN-5-ONE	4	-0.025	0.892	-0.00548445	0.996206
M235	PSYCHOSINE	4	0.7048	<.0001	0.917981	1.88947
M279	BENZAMIDE, 3-[[(2E)-3-(1H-INDOL-3-YL)-1-OXO-2-PROPEN-1-YL]AMINO]-	4	0.40424	0.0218	1.3182	2.49355
M337	3S_2349_TETRAHYDRO_1H_PYRIDO_34B_INDOLE_CARBOXYLIC_ACID	4	0.11407	0.5342	0.245527	1.18553
M197	6,7-DIHYDROISOQUINOLIN-8(5H)-ONE	4	-0.48349	0.0051	-0.853692	0.553367
M185	HEPTANOIC ACID	4	-0.13784	0.4519	-0.254837	0.838082
M251	3,4,5-TRIMETHOXYPHENOL	4	0.37217	0.0359	1.46562	2.76181
M364	(2-ALLYLPHENOXY)ACETIC ACID	4	0.01556	0.9326	0.0284523	1.01992
M226	JASMONIC ACID	4	-0.1595	0.3832	-0.361373	0.778424
M65	7,8-DIHYDRO-ALPHA-IONONE	4	0.08227	0.6544	0.224311	1.16822
M159	2S-AMINO-4E-OCTADECENE-1,3S-DIOL	4	0.73394	<.0001	0.983961	1.97789
M58	INDOLEACETIC ACID	4	-0.48325	0.0051	-0.866597	0.548439
M225	5-HYDROXY-TRYPTOPHAN	4	-0.3606	0.0426	-0.414698	0.750176
M206	ANILINE	4	0.27194	0.1322	0.353697	1.27783
M358	2-PHTHYLAMINE	4	0.08578	0.6406	0.196535	1.14594
M229	(3-NITROPHENYL)METHAMINE	4	0.01476	0.9361	0.0265513	1.01857
M220	NUDIFLORAMIDE	4	-0.01722	0.9255	-0.0114314	0.992108
M38	2-[4-(1-METHYL-1-PHENYLETHYL)PHENOXY]ACETOHYDRAZIDE	4	-0.50655	0.0031	-1.73562	0.300279
M137	TETRADECANOYLCARNITINE	5	0.16507	0.3666	0.312508	1.24186
M24	PHENYLACETYLGLYCINE	5	-0.12967	0.4793	-0.19331	0.874597
M106	PHENYLPROPIONYLGLYCINE	5	-0.22208	0.2219	-0.716785	0.608452
M346	N-BENZYLGLYCINE ETHYL ESTER	5	0.06179	0.7369	0.126072	1.09132
M146	GLYCINE	5	-0.19455	0.286	-0.346773	0.786341
M120	3-PHENYL-2-PYRROLYLPROPANOIC ACID	5	-0.38891	0.0278	-0.976223	0.508309
M119	LEVULINIC ACID	5	-0.03321	0.8568	0.0192187	1.01341
M151	LACTIC ACID	5	-0.20018	0.272	-0.0623564	0.957699
M144	OLEOYL-L-CARNITINE	5	0.36889	0.0377	0.702807	1.62767
M240	STEAROYL-L-CARNITINE	5	0.43092	0.0138	0.756961	1.68993
M175	HEXANOYL-L-CARNITINE	5	0.50462	0.0032	1.28376	2.43473
M323	2-OCT-7-ENYLPENTANEDIOIC ACID	5	-0.00466	0.9798	-0.00370626	0.997434
M236	ASP-LEU	5	0.08288	0.652	0.279238	1.21355
M309	ASP-PHE	5	0.22753	0.2104	0.669775	1.59083
M250	SUCROSE	5	0.05568	0.7621	0.0966207	1.06927
M168	MALTOSE	5	-0.02649	0.8856	-0.0556468	0.962163
M216	DECANOIC ACID	5	0.19318	0.2894	0.525906	1.43984
M156	2,5-FURANDICARBOXYLIC ACID	5	0.24868	0.1699	0.449169	1.36525
M261	3-OXOPENTANOIC ACID	5	-0.21221	0.2436	-0.153316	0.899181
M191	1-LINOLEOYL-SN-GLYCERO-3-PHOSPHORYLCHOLINE	5	-0.63862	<.0001	-0.692225	0.618898
M153	LINOLEIC ACID	5	-0.6485	<.0001	-0.820871	0.5661
M202	2,6-DIMETHYL-4-HYDROXYBENZALDEHYDE	5	-0.25567	0.1579	-0.409605	0.75283
M313	4-HYDROXY-3-METHOXYPHENETHYL ALCOHOL	5	-0.44528	0.0107	-0.881547	0.542785
M103	PENTAETHYLENE GLYCOL	5	0.28811	0.1098	0.860988	1.81628
M116	HEXAETHYLENE GLYCOL	5	0.36841	0.038	1.01038	2.01444
M354	DEMETHOXYCURCUMIN	5	-0.28307	0.1164	-0.189482	0.87692
M85	N-[2-(4-METHOXYPHENYL)ETHYL]-3-PHENYLACRYLAMIDE	5	-0.15324	0.4024	-0.406897	0.754244
M264	DIETHYL 5,5'-METHYLENEBIS(4-ETHYL-3-METHYL-1H-PYRROLE-2-CARBOXYLATE)	5	-0.43685	0.0124	-0.916538	0.529779
M139	N-FORMYLTRYPTOPHAN	5	-0.31335	0.0807	-0.432232	0.741114
M73	INDOLELACTIC ACID	5	-0.32113	0.0731	-0.425292	0.744688
M6	INDOXYL SULFATE	5	-0.29846	0.0971	-0.678804	0.624683
M101	3-INDOXYLSULFATE POTASSIUM SALT	5	-0.06381	0.7286	-0.0972493	0.934814
M365	CIS-5-DODECENOIC ACID	5	-0.09697	0.5975	-0.251769	0.839866
MBP	MBP	5	-0.06731	0.7143	1.057	2.08061
MEHHP	MEHHP	5	-0.00401	0.9826	0.771944	1.70757
PROPYLPARABEN	PROPYLPARABEN	5	0.45115	0.0096	1.04778	2.06735
ETHYLPARABEN	ETHYLPARABEN	5	0.5734	0.0006	1.723	3.30123
M256	3-(DIMETHYLAMINO)PROPIOPHENONE	5	-0.00317	0.9863	0.0784235	1.05586
M233	N-ACETYLAMPHETAMINE	5	0.25626	0.1569	0.852929	1.80616
M82	TRIMELLITIC ACID ANHYDRIDE	5	-0.62525	0.0001	-11.3119	0.000393343
SUMAA	SUMAA	5	0.05929	0.7472	0.936932	1.91445
