# Supplementary material for: Investigating changes in serum metabolome and urinary endocrine disrupting chemicals in cats with hyperthyroidism
Source: Vet Res Commun. 2026 Mar 23;50(3):216. doi: 10.1007/s11259-026-11169-5 (PMC13009073; doi:10.1007/s11259-026-11169-5)
Supplement: Supplementary file 5 — Supplementary file5 (XLSX 30 KB) [file 11259_2026_11169_MOESM5_ESM.xlsx]

## Sheet: Sheet1
Feature ID	Feature Name	VIP	Standardized Coefficient
butylparaben	butylparaben	0.8109	-0.0010198
ethylparaben	ethylparaben	1.43808	0.0047038
M1	ACETYL-L-CARNITINE	1.47183	-0.00306953
M10	1H-INDOLE-3-PROPANOIC ACID	1.04742	0.00707212
M100	2-HYDROXYBENZOTHIAZOLE	2.09177	0.0353715
M101	3-INDOXYLSULFATE POTASSIUM SALT	0.333909	-0.00236185
M102	SEROTONIN	0.482837	0.0122161
M103	PENTAETHYLENE GLYCOL	0.873691	-0.000162392
M104	3-ACETOXYPYRIDINE	0.812716	-0.00157128
M105	GAMMA-GLUTAMYLTYROSINE	0.622658	0.00652505
M106	PHENYLPROPIONYLGLYCINE	0.753548	0.00096114
M107	2-(1H-PYRROL-1-YL)BENZOIC ACID	0.607161	0.0189585
M108	DELTA-DODECALACTONE	0.847599	-0.00167435
M109	N-(4-METHYLPENTANOYL)PHENYLALANINE	0.526388	-0.00269742
M11	BETAINE	1.23739	-0.0079238
M110	7-CHLORO-L-TRYPTOPHAN	0.555408	-0.0152045
M111	2,6-DI-TERT-BUTYL-4-(4-MORPHOLINYLMETHYL)PHENOL	0.463107	0.00650616
M112	2-HYDROXY-2-METHYLBUTYRIC ACID	1.66279	0.0166764
M113	ANTHRANILIC ACID	0.463663	0.0032675
M114	3-HYDROXY-2-((9Z,12Z)-OCTADECA-9,12-DIENOYLOXY)PROPYL 2-(TRIMETHYLAZANIUMYL)ETHYL PHOSPHATE	1.83606	-0.0128595
M115	1,2-DIAMINO-2-METHYLPROPANE	0.5219	-0.00016143
M116	HEXAETHYLENE GLYCOL	1.07346	0.00541817
M117	2-METHYLLACTATE	1.32507	0.00581137
M118	2-HYDROXY-3-(4-HYDROXYPHENYL)PROPANOIC ACID	0.713455	-0.00254468
M119	LEVULINIC ACID	0.58272	0.0104304
M12	2-AMINO-1-PHENYLETHANOL	0.536769	0.00144224
M120	3-PHENYL-2-PYRROLYLPROPANOIC ACID	1.27842	-0.00619966
M121	(2E)-3,4,7-TRIMETHYLOCTA-2,6-DIEN-1-OL	0.930535	-0.00722632
M122	1-MYRISTOYL-SN-GLYCERO-3-PHOSPHOCHOLINE	1.19137	0.000182331
M123	1-OLEOYL-SN-GLYCERO-3-PHOSPHOCHOLINE	1.57497	-0.0152347
M124	ONDANSETRON	0.207788	-0.008121
M125	2-LINOLEOYLGLYCEROL	1.02323	0.0166768
M126	3-HYDROXYDODECANOIC ACID	1.50809	0.0216287
M127	L-HOMOPHENYLALANINE	0.8625	0.00191431
M128	LINOLEOYLCARNITINE	0.996354	-0.00959088
M129	3-HYDROXYBUTYRIC ACID	1.39815	0.00436702
M13	ISOVALERYL-L-CARNITINE	0.321624	0.00638871
M130	1-PALMITOYL-2-HYDROXY-SN-GLYCERO-3-PHOSPHOETHANOLAMINE	1.60424	-0.010349
M131	4-HYDROXYHIPPURIC ACID	1.75817	-0.0128333
M132	(2E)-3-(1H-INDOL-2-YL)-2-PROPENOIC ACID	0.749871	0.0221618
M133	5-HYDROXYMETHYLCYTOSINE	0.93364	0.00202509
M134	N-ACETYL-METHIONINE	0.615026	0.00940708
M135	N-OLEOYLGLYCINE	0.937098	0.0143068
M136	5-BROMO-DL-TRYPTOPHAN	1.26769	-0.012018
M137	TETRADECANOYLCARNITINE	0.861774	-0.00839629
M138	1-(3-PYRIDYL)-1-BUTANONE-4-CARBOXYLIC ACID	0.935744	-0.00197678
M139	N-FORMYLTRYPTOPHAN	0.979686	-0.00670438
M14	PROPIONYLCARNITINE	1.27759	0.0210345
M140	CYCLO(LEUCYLPROLYL)	0.89004	-0.00123745
M141	DL-3-PHENYLLACTIC ACID	1.4194	-0.0034648
M142	2-HYDROXY-2-(2-METHOXY-2-OXOETHYL)BUTANEDIOIC ACID	1.10653	0.00804266
M143	VALPROIC ACID BETA-D-GLUCURONIDE	1.11949	0.00645502
M144	OLEOYL-L-CARNITINE	1.23892	-0.00437953
M145	3-HYDROXY-3-METHYL-2,3-DIHYDRO-1H-INDOL-2-ONE	1.79348	-0.0117628
M146	GLYCINE	0.858496	-0.0128368
M147	N-ACETYL-L-CARNOSINE	0.466473	-0.00960284
M148	(2E)-N-(4-METHYLPHENYL)-3-PHENYL-2-PROPENAMIDE	0.501808	0.00576669
M149	TRIDECANEDIOIC ACID	0.812294	-0.00308295
M15	DEOXYCARNITINE	0.7762	-0.00410868
M150	N-BENZYL-1H-INDOLE-2-CARBOXAMIDE	1.0181	-0.00601155
M151	LACTIC ACID	0.721307	0.000573973
M152	8-HYDROXY-5Z,9E,11Z,14Z-EICOSATETRAENOIC ACID	0.943553	0.0147816
M153	LINOLEIC ACID	1.86771	-0.0159113
M154	6-METHYL-1,2,3-OXATHIAZIN-4(3H)-ONE 2,2-DIOXIDE	0.331042	-0.00195086
M155	SUCCINIS ACID	0.490504	-0.013697
M156	2,5-FURANDICARBOXYLIC ACID	0.885631	-0.00646515
M157	12S-HYDROXY-5Z,8E,10E-HEPTADECATRIENOIC ACID	0.306543	0.0034045
M158	TRANS-TRAUMATIC ACID	0.904137	0.000587522
M159	2S-AMINO-4E-OCTADECENE-1,3S-DIOL	2.07004	0.0232803
M16	L-CARNITINE	0.728402	-0.00614592
M160	(2R)-3-HYDROXYISOVALEROYLCARNITINE	1.07325	-0.00700496
M161	N-(3-PHENYLPROPYL)THIOUREA	1.09329	0.00331474
M162	5-(HYDROXYMETHYL)-2-FURALDEHYDE	1.00538	-0.0184213
M163	BETA-GLYCEROPHOSPHATE	0.970487	-0.0104052
M164	VALPROIC ACID	0.835844	0.00504937
M165	LEVOTHYROXINE	2.53363	0.0346936
M166	NG,NG-DIMETHYL-L-ARGININE	1.10949	0.00470493
M167	3,3-DIMETHYLGLUTARIC ACID	0.349009	0.00858099
M168	MALTOSE	0.293324	-0.00814934
M169	1-METHYLNICOTINAMIDE	1.15189	-0.0173047
M17	N-ACETYL-L-CYSTEINE	0.563827	-0.00378579
M170	N-FORMYL-METHIONINE	1.20118	-0.0102275
M171	(+)-CARVONE	0.346003	0.00011369
M172	GLU-THR	0.493686	0.00967848
M173	DODECANOIC ACID	0.589121	-0.00883352
M174	HEXADECANEDIOIC ACID	0.738572	-0.0161208
M175	HEXANOYL-L-CARNITINE	1.45032	0.00923565
M176	D-ALPHA-CYCLOHEXYLGLYCINE	0.357752	0.00428541
M177	GLYCOLIC ACID	1.28837	-0.0103359
M178	TETRADECANEDIOIC ACID	0.86076	-0.0060716
M179	L-THREONIC ACID	0.812817	-0.0121988
M18	TROPIC ACID	0.463509	0.00312761
M180	GLU-GLN	0.975835	-0.0178824
M181	3-ISOBUTYLPENTANEDIOIC ACID	0.660383	-0.0130516
M182	N-METHYL-L-ASPARAGINE	0.755592	-0.0158753
M183	4',6'-DIMETHOXY-2'-HYDROXYACETOPHENONE	0.548599	-0.0194901
M184	8-(3-OCTYL-2-OXIRANYL)OCTANOIC ACID	0.523938	0.0140474
M185	HEPTANOIC ACID	0.458924	-0.00963065
M186	4-METHYL-1,2,3,4-TETRAHYDROQUINOLINE	0.449604	0.00397831
M187	2-OXINDOLE-3-ACETIC ACID	1.54585	-0.0060018
M188	CREATINE	1.06778	0.0118608
M189	5-HYDROXYINDOLEACETATE	1.62462	-0.00559219
M19	TRYPTOPHAN	1.41797	-0.00873556
M190	RIMANTADINE	0.798968	0.000242109
M191	1-LINOLEOYL-SN-GLYCERO-3-PHOSPHORYLCHOLINE	1.81735	-0.0168658
M192	3-HYDROXYOCTANOIC ACID	1.07676	0.00356706
M193	DL-ARGININE	0.63563	-0.0104139
M194	METHYL HYDROGEN AZELATE	0.814387	0.005005
M195	PRO-LEU	1.11503	-0.0180885
M196	HIPPURIC ACID	0.918881	-0.000860362
M197	6,7-DIHYDROISOQUINOLIN-8(5H)-ONE	1.45205	-0.0106714
M198	PRO-PHE	1.39472	-0.00818835
M199	{[(4-HYDROXYPHENYL)ACETYL]AMINO}ACETIC ACID	0.882184	-0.0099955
M2	CITRIC ACID	0.620737	0.0109366
M20	CHOLINE CHLORIDE	2.03679	0.023153
M200	DL-O-TYROSINE	0.822376	0.00404097
M201	4-BROMO-2,6-DI-TERT-BUTYLPHENOL	0.530984	-0.00819924
M202	2,6-DIMETHYL-4-HYDROXYBENZALDEHYDE	0.832132	-0.0066882
M203	3,7,12-TRIHYDROXYCHOLAN-24-OIC ACID (STEREOISOMER UNKNOWN)	0.722385	-0.00757874
M204	PROPYL 4-HYDROXY-3-METHOXYBENZOATE	0.656396	-0.00820881
M205	HYDROCORTISONE	1.12098	-0.0133321
M206	ANILINE	0.771304	0.00655473
M207	N-(1H-INDOL-3-YLACETYL)GLYCINE	1.26798	-0.0159766
M208	D-GALACTOSE	0.63728	0.00839804
M209	3-PHENYLPROPIONYLGLYCINE	0.729772	0.00919807
M21	L-CARNOSINE	0.660427	0.0163796
M210	4-CHLORO-3-(TRIFLUOROMETHYL)PHENOL	0.938674	-0.0179138
M211	9-HODE	0.588033	-0.0113909
M212	3-(2-ETHYLHEXOXY)PROPAN-1-AMINE	0.350836	-0.00258302
M213	VANILLIN-4-SULFATE	0.761132	-0.0158962
M214	ALLOPURINOL RIBOSIDE	0.309954	0.00266233
M215	(3-OXO-2,3-DIHYDRO-4H-1,4-BENZOXAZIN-4-YL)ACETIC ACID	1.14191	-0.000164847
M216	DECANOIC ACID	0.632756	0.000502565
M217	2-HYDROXY-3-METHOXYBENZALDEHYDE	0.406423	0.00544395
M218	3-(5,6-DIHYDROXYHEPTYL)-4-METHYL-2H-FURAN-5-ONE	0.720876	-0.0139654
M219	QUINOLINE-2,8-DIOL	1.63351	-0.0081655
M22	2-AMINOACETOPHENONE	1.12979	0.00949583
M220	NUDIFLORAMIDE	0.268433	-0.000989969
M221	3-AMINONAPHTHALENE-2-CARBOXYLIC ACID	0.619558	0.020211
M222	HOMOCITRULLINE	0.643908	-3.62848e-05
M223	9-(METHOXYCARBONYL)DEC-9-ENOIC ACID	0.550593	-0.0147017
M224	N-NAPHTHALEN-2-YL-5-OXOPROLINAMIDE	1.40602	-0.00698392
M225	5-HYDROXY-TRYPTOPHAN	1.28696	-0.00196365
M226	JASMONIC ACID	0.829153	-0.0181758
M227	DL-ISOLEUCINE	1.21348	-0.00502949
M228	ISOCITRIC ACID	1.15036	0.00604936
M229	(3-NITROPHENYL)METHANAMINE	0.276792	-0.000510523
M23	1-METHYL-L-HISTIDINE	0.827035	-0.0147005
M230	L-PIPECOLIC ACID	0.475359	-0.00459473
M231	2-ETHYL-2-HYDROXYBUTYRIC ACID	1.34366	-0.00829215
M232	2-KETOHEXANOIC ACID	1.53129	-0.00986466
M233	N-ACETYLAMPHETAMINE	0.801427	0.00453652
M234	5ALPHA-PREGNAN-3ALPHA-OL-11,20-DIONE	1.3837	0.0197792
M235	PSYCHOSINE	1.98504	0.0197039
M236	ASP-LEU	0.647191	0.0128128
M237	3-[(1E,3E)-HEPTA-1,3-DIENYL]PENTANEDIOIC ACID	1.20496	-0.00241191
M238	3,4-DIHYDRO-3-OXO-2H-(1,4)-BENZOXAZIN-2-YLACETIC ACID	1.01891	0.00250151
M239	PHENOL SULFATE	0.394668	0.0112256
M24	PHENYLACETYLGLYCINE	0.817339	-0.014442
M240	STEAROYL-L-CARNITINE	1.30248	0.00633075
M241	MALIOXAMYCIN	0.639936	-0.00286111
M242	5ALPHA-PREGNAN-3ALPHA,17-DIOL-20-ONE 3-SULFATE	1.29781	0.0118096
M243	LAETISARIC ACID	1.36151	-0.00910456
M244	1-METHYL-N-PHENYL-1H-INDOLE-3-CARBOXAMIDE	1.04638	-0.00891644
M245	2-AMINOADIPIC ACID	1.11999	0.0142383
M246	(4-METHYLPHENYL)OXIDANESULFONIC ACID	0.664155	-0.0101994
M247	GAMMA-L-GLUTAMYL-L-ALANINE	0.380819	0.0090056
M248	3-(HEPTA-1,3-DIENYL)HEXANEDIOIC ACID	0.758287	-0.019259
M249	3-AMINOHEXANOIC ACID	1.52285	-0.0116668
M25	(R)-BUTYRYLCARNITINE	1.37156	0.013609
M250	SUCROSE	0.326723	-0.00790695
M251	3,4,5-TRIMETHOXYPHENOL	1.07226	0.00702469
M252	N-3-HYDROXYOCTANOYL-L-HOMOSERINE LACTONE	1.253	0.0180272
M253	PYROGLU-PRO	0.691705	0.0042937
M254	GALIELLALACTONE	0.623024	-0.00230941
M255	10-HYDROXYDECANOIC ACID	1.31613	-0.0240274
M256	3-(DIMETHYLAMINO)PROPIOPHENONE	0.701179	-0.00402773
M257	LEUCINE	1.35703	-0.00862608
M258	3-HYDROXYOLEYLCARNITINE	1.39736	0.00911124
M259	6-HYDROXY-8-METHOXY-3-METHYL-3,4-DIHYDROISOCHROMEN-1-ONE	0.837705	0.00711774
M26	L-KYNURENINE	0.880634	0.00710316
M260	L-HOMOCARNOSINE	0.832967	0.0205379
M261	3-OXOPENTANOIC ACID	0.80355	0.00471898
M262	CITRATE	0.999778	9.27569e-05
M263	2-METHYLINDOLINE	0.761108	-0.000809893
M264	DIETHYL 5,5'-METHYLENEBIS(4-ETHYL-3-METHYL-1H-PYRROLE-2-CARBOXYLATE)	1.36218	-0.0107049
M265	7-HYDROXYCOUMARIN SULFATE	0.848002	-0.0155382
M266	ALANINE	0.447379	0.00987114
M267	DODECYL PHOSPHATE	1.07055	0.00673891
M268	1-(1Z-OCTADECENYL)-SN-GLYCERO-3-PHOSPHOCHOLINE	0.821396	-0.00325547
M269	3,6-DITERT-BUTYL-1,2-BENZENEDIOL	0.855646	0.00886786
M27	GUANINE	0.360985	-0.0082358
M270	14,15-EPOXY-5Z,8Z,11Z-EICOSATRIENOIC ACID	0.641887	0.0175092
M271	N-(CINNAMOYL)GLYCINE	0.543348	0.00157373
M272	2-DEC-9-ENYLPENTANEDIOIC ACID	0.607287	0.0127893
M273	BETA-ALANINE	0.893448	0.0107506
M274	NCGC00385811-01!6-[3-[(3,4-DIMETHOXYPHENYL)METHYL]-4-METHOXY-2-(METHOXYMETHYL)BUTYL]-4-METHOXY-1,3-BENZODIOXOLE	1.63422	0.0196191
M275	2,2'-METHYLENE-BIS(6-TERT-BUTYL-4 METHYLPHENOL)	0.853767	-7.3968e-06
M276	DODECANEDIOIC ACID	0.747086	-0.00785314
M277	CYCLO(ALANYLLEUCYL)	1.08937	-0.00396304
M278	6-METHYL-2-THIOURACIL	0.942405	0.0156376
M279	BENZAMIDE, 3-[[(2E)-3-(1H-INDOL-3-YL)-1-OXO-2-PROPEN-1-YL]AMINO]-	1.14254	0.0128057
M28	D-(-)-GLUTAMIC ACID	1.30635	0.0138495
M280	3-HYDROXYHEXADECANOYLCARNITINE	1.47335	0.0130547
M281	15-KETOFLUPROSTENOL ISOPROPYL ESTER	0.574053	-0.0104268
M282	CROTONIC ACID	1.24727	0.0239427
M283	QUINOLINE-2-CARBOXYLIC ACID	1.10185	0.0113176
M284	DEET	0.345164	-0.0102755
M285	O-ACETYLCARNITINE	1.55231	-0.00252767
M286	2-MERCAPTOBENZOTHIAZOLE	1.61303	-0.0297392
M287	ROLIPRAM	0.865177	0.0113531
M288	1,6-ANHYDRO-BETA-D-GLUCOSE	0.354628	-0.000542967
M289	4-METHYLVALERIC ACID	0.341401	0.00734683
M29	NEPSILON,NEPSILON,NEPSILON-TRIMETHYLLYSINE	1.14846	-0.0244683
M290	O-(4-HYDROXYBENZOYL)TROPINE	0.987558	0.00930459
M291	(3,4-DIHYDROXYPHENYL)ETHANOL	0.928587	0.00929271
M292	BENZOPHENONE-3	0.817175	0.000955991
M293	ETHYL 2-AMINO-5-METHYL-3-THIOPHENECARBOXYLATE	0.580012	0.00624895
M294	4-(TRIFLUOROMETHYLSULFONY)PHENYLACETIC ACID	1.49787	-0.00464417
M295	1-(1Z-HEXADECENYL)-SN-GLYCERO-3-PHOSPHOCHOLINE	1.32394	-0.0160508
M296	CHENODEOXYCHOLIC ACID	0.26296	-0.00794041
M297	ECTOINE	0.879539	0.00674611
M298	L-CYSTEINE-GLUTATHIONE DISULFIDE	1.90119	-0.052056
M299	N-ACETYL-D-TRYPTOPHAN	0.624206	0.0123241
M3	L-METHIONINE	0.931348	0.00172314
M30	PROLINE	1.19754	-0.0139997
M300	D-ORNITHINE	0.587314	0.0065344
M301	3,3-PENTAMETHYLENE-4-BUTYROLACTAM	1.23455	0.0132962
M302	PHENYL-AC-GLN-OH	1.12361	-0.0210971
M303	OCTENOYL-CARNITINE	1.02825	-0.0206517
M304	1,2,2,6,6-PENTAMETHYL-4-PIPERIDINOL	1.4282	0.0182788
M305	3,5-DIMETHOXYCINNAMIC ACID	0.774428	-0.00286908
M306	CIS-2-DECENOIC ACID	0.688748	0.0119442
M307	8(9)-EPOXY-5Z,11Z,14Z,17Z-EICOSATETRAENOIC ACID	0.558514	0.00566591
M308	MONOETHYL PHTHALATE	0.370749	-0.0108657
M309	ASP-PHE	0.834175	0.0151697
M31	GABAPENTIN	0.735666	0.000463934
M310	(R)-AMINOCARNITINE	1.19324	-0.0119368
M311	HEXADECYLTRIMETHYLAMMONIUM CATION	1.08638	0.0177741
M312	SPICULISPORIC ACID	0.8489	0.00939687
M313	4-HYDROXY-3-METHOXYPHENETHYL ALCOHOL	1.32479	-0.01237
M314	PYRUVIC ACID	0.461289	0.00997451
M315	7ALPHA-HYDROXY-3-OXO-4-CHOLESTENOIC ACID	1.03913	0.00406147
M316	TAUROCHOLIC ACID	0.831375	0.0128644
M317	2-(HYDROXYMETHYL)-5-METHYL-4H,7H-[1,2,4]TRIAZOLO[1,5-A]PYRIMIDIN-7-ONE	0.306257	-0.000151957
M318	D-XYLOSE	0.628081	0.0113654
M319	ILE-LEU	1.07618	-0.00383853
M32	TETRAHYDROHARMAN-3-CARBOXYLIC ACID	1.18084	-0.0109351
M320	2-HYDROXYBENZOIC ACID SULFATE	1.71624	-0.0209482
M321	PENTAMETHYLENE BISACETAMIDE	0.613862	0.0111874
M322	OPHTHALMATE	1.34411	-0.00461477
M323	2-OCT-7-ENYLPENTANEDIOIC ACID	0.714005	-0.00289098
M324	3-CYCLOPENTYLALANINE	0.316598	0.00148779
M325	PROPACHLOR ESA	0.640704	-0.000815376
M326	5-(2-FURYL)-4H-1,2,4-TRIAZOL-3-AMINE	1.08733	0.00098139
M327	METHOXETAMINE	0.405404	0.000187937
M328	(10E,15Z)-9,12,13-TRIHYDROXYOCTADECA-10,15-DIENOIC ACID	0.31062	0.00604562
M329	2-CHLORO-6-QUINOLINOL	0.216243	0.000879557
M33	1,6-ANHYDRO-2,3-O-ISOPROPYLIDENE-BETA-D-MANNOPYRANOSE	0.872911	-0.00814985
M330	SPERMIDINE	0.61442	-0.00742868
M331	(2E,4E)-3,5,7-TRIMETHYLOCTA-2,4-DIENEDIOIC ACID	0.574358	-0.00304055
M332	DOCOSAN-1-AMINE	1.11575	0.0153972
M333	8,11-TRIDECADIENOIC ACID, 13-(3-PENTYL-2-OXIRANYL)-, (8Z,11Z)-	1.78579	0.0251646
M334	BETA-DAMASCONE	0.810821	0.00930351
M335	CIS-7-HEXADECENOIC ACID	0.436924	0.0096732
M336	12S-HYDROXY-5Z,8Z,10E,14Z-EICOSATETRAENOIC ACID	0.725585	0.0129401
M337	3S_2349_TETRAHYDRO_1H_PYRIDO_34B_INDOLE_CARBOXYLIC_ACID	0.857528	0.0168174
M338	D-GLUCONIC ACID	0.643945	0.0108947
M339	GLU-TRP	1.19557	0.00876089
M34	L-PHENYLALANINE	0.842692	0.00074551
M340	CHOLIC ACID	0.861211	-0.0139169
M341	4-MORPHOLINOPROPANESULFONIC ACID	1.46746	-0.0144906
M342	(S)-DIBUTYL 3-HYDROXYBUTYL PHOSPHATE	1.30305	0.0127021
M343	1-OLEOYL-SN-GLYCERO-3-PHOSPHOETHANOLAMINE	1.92947	-0.0144753
M344	1H-INDOLE-6-ETHANAMINE, ALPHA-METHYL-	0.60331	0.00621233
M345	EPOXYTRICARBALLYLIC ACID	0.615437	0.00593568
M346	N-BENZYLGLYCINE ETHYL ESTER	0.691568	0.000645242
M347	2-PROPYLGLUTARIC ACID	0.397767	-0.00775411
M348	4-HYDROXYVALPROIC ACID	0.515135	-0.0115997
M349	BUFALIN	0.8855	0.0126509
M35	1-PIPERIDINECARBOXYLIC ACID, 2-OXO-, 1,1-DIMETHYLETHYL ESTER	1.08414	-0.0277897
M350	METHYL TRANS-STYRYL KETONE	1.56001	-0.0150426
M351	VITAMIN K1	2.13121	0.0490752
M352	(1R,2S)-2-[(4-CHLOROANILINO)CARBONYL]CYCLOHEXANECARBOXYLIC ACID	0.36181	0.00550943
M353	(3-OXO-2-PIPERAZINYL)ACETIC ACID	0.518271	0.0146028
M354	DEMETHOXYCURCUMIN	0.916633	-0.000886792
M355	BUTORPHANOL	1.24591	0.00568131
M356	THROMBOXANE B2	0.61881	-0.00846038
M357	3-(2-HYDROXYPHENYL)PROPIONIC ACID	0.771132	0.0156349
M358	2-NAPHTHYLAMINE	0.739914	0.0120654
M359	3-DODECYLOXYPROPYLAMINE	1.07898	0.009575
M36	1,2-DEHYDRO-ALPHA-CYPERONE	0.328271	-0.0013242
M360	GLY-PHE	0.883797	-0.00199823
M361	(2-OXO-1-PYRROLIDINYL)ACETIC ACID	1.57681	-0.0156948
M362	DOCOSAHEXAENOIC ACID	1.03023	0.0200238
M363	PROPIONIC ACID	1.53431	0.0246895
M364	(2-ALLYLPHENOXY)ACETIC ACID	0.570436	-0.00675081
M365	CIS-5-DODECENOIC ACID	1.01417	-0.0219769
M366	8S-HYDROXY-9E,11Z,14Z-EICOSATRIENOIC ACID	0.708429	0.00911457
M367	2-(3,4-DIMETHOXYPHENYL)-2,3-DIHYDRO-4H-1,3-BENZOXAZIN-4-ONE	1.38075	-0.0255154
M368	4-CHLOROCINNAMIC ACID	0.615501	-0.0166594
M369	CORTISONE	1.04225	0.0144429
M37	MEGLUTOL	1.10686	0.00590304
M370	(2E,4E)-5-(3,8-DIHYDROXY-1,5-DIMETHYL-7-OXO-6-OXABICYCLO[321]OCTAN-8-YL)-3-METHYLPENTA-2,4-DIENOIC ACID	0.878502	-0.0125297
M38	2-[4-(1-METHYL-1-PHENYLETHYL)PHENOXY]ACETOHYDRAZIDE	1.47744	-0.0135168
M39	CREATININE	2.21936	-0.0379154
M4	2-AMINO-3-(3-METHYLBUT-2-ENYLTHIO)PROPIONIC ACID	0.684209	-0.00590743
M40	L-HISTIDINE	0.740075	-0.00883721
M41	GLUTAMIC ACID	1.53569	0.0158781
M42	(2S)-2-AMINO-N-HYDROXY-4-(METHYLSULFANYL)BUTANAMIDE	0.909656	0.00387606
M43	HEXANOYLGLYCINE	0.988825	-0.00531549
M44	CITRACONIC ACID	1.1579	0.00546649
M45	BETA-D-GLUCURONO-GAMMA-LACTONE	0.458816	0.00548695
M46	L-ALPHA-GLYCERYLPHOSPHORYLCHOLINE	0.583789	0.0157588
M47	1-O-HEXADECYL-2-O-ACETYL-SN-GLYCERYL-3-PHOSPHORYLCHOLINE	0.492524	-0.0011452
M48	1-HEPTADECANOYL-SN-GLYCERO-3-PHOSPHOCHOLINE	0.605497	0.00331669
M49	1-HEXADECYL-SN-GLYCERO-3-PHOSPHOCHOLINE	0.502282	-0.00914539
M5	4-HYDROXYBENZALDEHYDE	0.865873	-0.00133577
M50	HYPAPHORINE	0.564698	0.00147205
M51	TYROSINE	0.871528	0.00731867
M52	L,L-CYCLO(LEUCYLPROLYL)	0.94115	0.00174661
M53	TYR-LEU	0.411323	-0.000525189
M54	N-ACETYL-L-GLUTAMINE	0.926662	-0.0120232
M55	L-NORVALINE	0.869291	-0.00403445
M56	D-PYROGLUTAMIC ACID	1.09087	-0.00113427
M57	L-CITRULLINE	0.681112	0.00598773
M58	INDOLEACETIC ACID	1.45169	-0.0112189
M59	ALPHA-D-XYLOPYRANOSE	0.748074	0.0186762
M6	INDOXYL SULFATE	0.965583	-0.0120583
M60	TAURINE	0.865888	-0.0155192
M61	L-GLUTAMINE	1.14095	-0.0221043
M62	HYPOXANTHINE	1.11712	0.0029762
M63	N,N-DIMETHYLDODECYLAMINE N-OXIDE	1.58284	0.0127119
M64	3-AMINO-4-(4-HYDROXYPHENYL)BUTYRIC ACID	1.12889	0.013788
M65	7,8-DIHYDRO-ALPHA-IONONE	0.882253	-0.00765693
M66	2-AMINO-5-METHYLHEXANOIC ACID	0.677391	-0.00309471
M67	L-HOMOARGININE	0.621542	-0.00363022
M68	TROPHICARDYL	0.25419	-0.00638857
M69	1-PALMITOYL-SN-GLYCERO-3-PHOSPHOCHOLINE	0.514037	0.00754656
M7	L-ARGININE	0.786524	0.00471549
M70	DEXMEDETOMIDINE	0.639425	-0.00985296
M71	L-LYSINE	0.501481	-0.0045676
M72	ALLANTOIN	1.45614	0.0213234
M73	INDOLELACTIC ACID	0.943249	-0.00261868
M74	OLEAMIDE	0.75302	0.0170778
M75	URATE	0.38446	0.00397577
M76	GAMMA-GLUTAMYLPHENYLALANINE	0.568902	-0.00208931
M77	SUCCINIC ACID	1.43388	-0.0254524
M78	L-ARACHIDONOYLCARNITINE	1.08301	-0.00834879
M79	PALMITOYL-L-CARNITINE	1.02844	-0.00539964
M8	TRIMETHYLAMINE N-OXIDE	0.603996	-0.00766879
M80	PSEUDOURIDINE	0.790574	0.00297674
M81	1-PENTADECANOYL-SN-GLYCERO-3-PHOSPHOCHOLINE	1.18772	-0.00674217
M82	TRIMELLITIC ACID ANHYDRIDE	1.81777	-0.0134796
M83	N-ACETYL-D-NORLEUCINE	0.416222	-0.00444469
M84	N-ALPHA-ACETYL-L-ORNITHINE	0.732973	-0.00919589
M85	N-[2-(4-METHOXYPHENYL)ETHYL]-3-PHENYLACRYLAMIDE	0.477933	-0.00428766
M86	PALMITAMIDE	1.01867	0.0183939
M87	GAMMA-GLUTAMYLGLUTAMINE	0.479346	-0.00440417
M88	3-HYDROXYVALPROIC ACID	1.2829	0.00501218
M89	L-ISOLEUCINE	0.898709	-0.00744387
M9	N-L-GAMMA-GLUTAMYL-L-LEUCINE	0.509206	0.00302705
M90	3-HYDROXYISOVALERIC ACID	0.987926	-0.00212935
M91	2-HYDROXY-5-METHYLBENZOIC ACID	0.683451	-0.00248196
M92	LAUROYLCARNITINE	0.629448	0.0033764
M93	DECANOYLCARNITINE	0.943305	-0.0104968
M94	4-HYDROXYQUINOLINE	1.02794	0.00834072
M95	GAMMA-GLUTAMYLMETHIONINE	0.326725	0.00657742
M96	3-PHENYL-BETA-ALANINE	0.4906	0.00630804
M97	L-2-HYDROXYGLUTARIC ACID	0.765016	0.00863915
M98	GUANOSINE	0.274016	0.00114382
M99	1-(2-HYDROXYETHYL)-2,2,6,6-TETRAMETHYL-4-PIPERIDINOL	0.467252	-0.0086364
MBP	MBP	1.03569	0.021461
MBzP	MBzP	0.355418	0.0075137
MCPP	MCPP	0.280805	0.00459869
MECPP	MECPP	0.331327	0.00823464
MEHHP	MEHHP	0.505119	0.00419157
MEHP	MEHP	1.24087	-0.0086571
MEOHP	MEOHP	0.119945	0.000475737
MEP	MEP	0.393426	0.00268014
methylparaben	methylparaben	0.908884	-0.00527578
MiBP	MiBP	1.58565	0.0323767
MMP	MMP	0.54184	-0.00624473
propylparaben	propylparaben	1.47071	0.00864049
SumAA	SumAA	1.05197	0.0194376
SumDEHP	SumDEHP	0.474888	8.07575e-05
SumDEHPMW	SumDEHPMW	0.469581	0.00222832
SumPARABEN	NA	1.26957	0.000874356
SumPCPMW	SumPCPMW	0.516126	0.00469795
