# Supplementary material for: Investigating changes in serum metabolome and urinary endocrine disrupting chemicals in cats with hyperthyroidism
Source: Vet Res Commun. 2026 Mar 23;50(3):216. doi: 10.1007/s11259-026-11169-5 (PMC13009073; doi:10.1007/s11259-026-11169-5)
Supplement: Supplementary file 6 — Supplementary file6 (XLSX 30 KB) [file 11259_2026_11169_MOESM6_ESM.xlsx]

## Sheet: Sheet1
Variable	Feature Name	NRules	Gini	Margin	GiniOOB	MarginOOB
butylparaben	butylparaben	4	0.004393	0.008785	-0.00344	0.00232
ethylparaben	ethylparaben	3	0.00559	0.011179	-0.00084	0.00455
M1	ACETYL-L-CARNITINE	1	0.003232	0.006464	-0.00113	0.00236
M10	1H-INDOLE-3-PROPANOIC ACID	0	0	0	0	0
M100	2-HYDROXYBENZOTHIAZOLE	4	0.011336	0.022673	0.00525	0.0166
M101	3-INDOXYLSULFATE POTASSIUM SALT	1	0.001754	0.003509	-0.00329	-0.00179
M102	SEROTONIN	0	0	0	0	0
M103	PENTAETHYLENE GLYCOL	0	0	0	0	0
M104	3-ACETOXYPYRIDINE	0	0	0	0	0
M105	GAMMA-GLUTAMYLTYROSINE	0	0	0	0	0
M106	PHENYLPROPIONYLGLYCINE	1	0.002291	0.004581	-0.00317	-0.0006
M107	2-(1H-PYRROL-1-YL)BENZOIC ACID	1	0.000965	0.00193	-0.00245	-0.00115
M108	DELTA-DODECALACTONE	1	0.001684	0.003368	-0.00302	-0.00154
M109	N-(4-METHYLPENTANOYL)PHENYLALANINE	0	0	0	0	0
M11	BETAINE	0	0	0	0	0
M110	7-CHLORO-L-TRYPTOPHAN	0	0	0	0	0
M111	2,6-DI-TERT-BUTYL-4-(4-MORPHOLINYLMETHYL)PHENOL	0	0	0	0	0
M112	2-HYDROXY-2-METHYLBUTYRIC ACID	4	0.009551	0.019102	-0.00099	0.00902
M113	ANTHRANILIC ACID	0	0	0	0	0
M114	3-HYDROXY-2-((9Z,12Z)-OCTADECA-9,12-DIENOYLOXY)PROPYL 2-(TRIMETHYLAZANIUMYL)ETHYL PHOSPHATE	0	0	0	0	0
M115	1,2-DIAMINO-2-METHYLPROPANE	0	0	0	0	0
M116	HEXAETHYLENE GLYCOL	0	0	0	0	0
M117	2-METHYLLACTATE	2	0.005557	0.011115	-0.00588	0.00015
M118	2-HYDROXY-3-(4-HYDROXYPHENYL)PROPANOIC ACID	0	0	0	0	0
M119	LEVULINIC ACID	0	0	0	0	0
M12	2-AMINO-1-PHENYLETHANOL	0	0	0	0	0
M120	3-PHENYL-2-PYRROLYLPROPANOIC ACID	2	0.002682	0.005363	-0.0022	0.00057
M121	(2E)-3,4,7-TRIMETHYLOCTA-2,6-DIEN-1-OL	1	0.001516	0.003033	-0.00027	0.00101
M122	1-MYRISTOYL-SN-GLYCERO-3-PHOSPHOCHOLINE	2	0.005153	0.010305	0.00117	0.00613
M123	1-OLEOYL-SN-GLYCERO-3-PHOSPHOCHOLINE	0	0	0	0	0
M124	ONDANSETRON	0	0	0	0	0
M125	2-LINOLEOYLGLYCEROL	2	0.007055	0.01411	-0.00376	0.00359
M126	3-HYDROXYDODECANOIC ACID	1	0.002849	0.005698	-0.0011	0.00167
M127	L-HOMOPHENYLALANINE	1	0.000965	0.00193	-0.00044	0.00038
M128	LINOLEOYLCARNITINE	0	0	0	0	0
M129	3-HYDROXYBUTYRIC ACID	0	0	0	0	0
M13	ISOVALERYL-L-CARNITINE	0	0	0	0	0
M130	1-PALMITOYL-2-HYDROXY-SN-GLYCERO-3-PHOSPHOETHANOLAMINE	1	0.001555	0.003109	-0.00029	0.00095
M131	4-HYDROXYHIPPURIC ACID	5	0.012867	0.025735	-0.00363	0.01017
M132	(2E)-3-(1H-INDOL-2-YL)-2-PROPENOIC ACID	0	0	0	0	0
M133	5-HYDROXYMETHYLCYTOSINE	0	0	0	0	0
M134	N-ACETYL-METHIONINE	0	0	0	0	0
M135	N-OLEOYLGLYCINE	2	0.004828	0.009657	-0.00425	-0.00051
M136	5-BROMO-DL-TRYPTOPHAN	1	0.002997	0.005995	-0.0017	0.00152
M137	TETRADECANOYLCARNITINE	0	0	0	0	0
M138	1-(3-PYRIDYL)-1-BUTANONE-4-CARBOXYLIC ACID	0	0	0	0	0
M139	N-FORMYLTRYPTOPHAN	0	0	0	0	0
M14	PROPIONYLCARNITINE	0	0	0	0	0
M140	CYCLO(LEUCYLPROLYL)	0	0	0	0	0
M141	DL-3-PHENYLLACTIC ACID	2	0.00676	0.013519	-0.00019	0.00727
M142	2-HYDROXY-2-(2-METHOXY-2-OXOETHYL)BUTANEDIOIC ACID	0	0	0	0	0
M143	VALPROIC ACID BETA-D-GLUCURONIDE	1	0.002787	0.005573	-0.0024	0.00044
M144	OLEOYL-L-CARNITINE	0	0	0	0	0
M145	3-HYDROXY-3-METHYL-2,3-DIHYDRO-1H-INDOL-2-ONE	1	0.003103	0.006206	-0.0002	0.00287
M146	GLYCINE	0	0	0	0	0
M147	N-ACETYL-L-CARNOSINE	1	0.000977	0.001955	-0.0008	0.00022
M148	(2E)-N-(4-METHYLPHENYL)-3-PHENYL-2-PROPENAMIDE	2	0.003099	0.006198	-0.00439	-0.00204
M149	TRIDECANEDIOIC ACID	0	0	0	0	0
M15	DEOXYCARNITINE	0	0	0	0	0
M150	N-BENZYL-1H-INDOLE-2-CARBOXAMIDE	1	0.000957	0.001914	0.00085	0.00238
M151	LACTIC ACID	0	0	0	0	0
M152	8-HYDROXY-5Z,9E,11Z,14Z-EICOSATETRAENOIC ACID	0	0	0	0	0
M153	LINOLEIC ACID	3	0.010654	0.021308	0.00558	0.01609
M154	6-METHYL-1,2,3-OXATHIAZIN-4(3H)-ONE 2,2-DIOXIDE	0	0	0	0	0
M155	SUCCINIS ACID	0	0	0	0	0
M156	2,5-FURANDICARBOXYLIC ACID	1	0.001781	0.003563	-0.00373	-0.00213
M157	12S-HYDROXY-5Z,8E,10E-HEPTADECATRIENOIC ACID	0	0	0	0	0
M158	TRANS-TRAUMATIC ACID	0	0	0	0	0
M159	2S-AMINO-4E-OCTADECENE-1,3S-DIOL	7	0.022859	0.045718	0.01095	0.03391
M16	L-CARNITINE	0	0	0	0	0
M160	(2R)-3-HYDROXYISOVALEROYLCARNITINE	0	0	0	0	0
M161	N-(3-PHENYLPROPYL)THIOUREA	6	0.012874	0.025748	0.00424	0.01536
M162	5-(HYDROXYMETHYL)-2-FURALDEHYDE	0	0	0	0	0
M163	BETA-GLYCEROPHOSPHATE	0	0	0	0	0
M164	VALPROIC ACID	0	0	0	0	0
M165	LEVOTHYROXINE	7	0.024414	0.048829	0.01927	0.04228
M166	NG,NG-DIMETHYL-L-ARGININE	0	0	0	0	0
M167	3,3-DIMETHYLGLUTARIC ACID	0	0	0	0	0
M168	MALTOSE	0	0	0	0	0
M169	1-METHYLNICOTINAMIDE	0	0	0	0	0
M17	N-ACETYL-L-CYSTEINE	0	0	0	0	0
M170	N-FORMYL-METHIONINE	0	0	0	0	0
M171	(+)-CARVONE	0	0	0	0	0
M172	GLU-THR	0	0	0	0	0
M173	DODECANOIC ACID	1	0.001103	0.002206	-0.00063	0.00088
M174	HEXADECANEDIOIC ACID	0	0	0	0	0
M175	HEXANOYL-L-CARNITINE	1	0.002742	0.005485	0.0001	0.00298
M176	D-ALPHA-CYCLOHEXYLGLYCINE	0	0	0	0	0
M177	GLYCOLIC ACID	1	0.001637	0.003275	-0.0016	0
M178	TETRADECANEDIOIC ACID	0	0	0	0	0
M179	L-THREONIC ACID	1	0.000877	0.001754	-0.00286	-0.00179
M18	TROPIC ACID	1	0.001103	0.002206	-0.001	0.00088
M180	GLU-GLN	0	0	0	0	0
M181	3-ISOBUTYLPENTANEDIOIC ACID	0	0	0	0	0
M182	N-METHYL-L-ASPARAGINE	0	0	0	0	0
M183	4',6'-DIMETHOXY-2'-HYDROXYACETOPHENONE	0	0	0	0	0
M184	8-(3-OCTYL-2-OXIRANYL)OCTANOIC ACID	1	0.001507	0.003014	0.00044	0.00231
M185	HEPTANOIC ACID	0	0	0	0	0
M186	4-METHYL-1,2,3,4-TETRAHYDROQUINOLINE	0	0	0	0	0
M187	2-OXINDOLE-3-ACETIC ACID	0	0	0	0	0
M188	CREATINE	0	0	0	0	0
M189	5-HYDROXYINDOLEACETATE	1	0.003094	0.006188	0.00036	0.00384
M19	TRYPTOPHAN	0	0	0	0	0
M190	RIMANTADINE	0	0	0	0	0
M191	1-LINOLEOYL-SN-GLYCERO-3-PHOSPHORYLCHOLINE	4	0.008629	0.017259	0.00233	0.01057
M192	3-HYDROXYOCTANOIC ACID	1	0.000965	0.00193	0.00216	0.00333
M193	DL-ARGININE	0	0	0	0	0
M194	METHYL HYDROGEN AZELATE	2	0.004029	0.008058	-0.00065	0.00359
M195	PRO-LEU	0	0	0	0	0
M196	HIPPURIC ACID	0	0	0	0	0
M197	6,7-DIHYDROISOQUINOLIN-8(5H)-ONE	1	0.002787	0.005573	-0.00128	0.00163
M198	PRO-PHE	0	0	0	0	0
M199	{[(4-HYDROXYPHENYL)ACETYL]AMINO}ACETIC ACID	0	0	0	0	0
M2	CITRIC ACID	1	0.001805	0.003609	-0.00025	0.00088
M20	CHOLINE CHLORIDE	2	0.007123	0.014246	0.00315	0.00948
M200	DL-O-TYROSINE	0	0	0	0	0
M201	4-BROMO-2,6-DI-TERT-BUTYLPHENOL	0	0	0	0	0
M202	2,6-DIMETHYL-4-HYDROXYBENZALDEHYDE	2	0.004097	0.008193	-0.00524	-0.00092
M203	3,7,12-TRIHYDROXYCHOLAN-24-OIC ACID (STEREOISOMER UNKNOWN)	0	0	0	0	0
M204	PROPYL 4-HYDROXY-3-METHOXYBENZOATE	0	0	0	0	0
M205	HYDROCORTISONE	0	0	0	0	0
M206	ANILINE	0	0	0	0	0
M207	N-(1H-INDOL-3-YLACETYL)GLYCINE	0	0	0	0	0
M208	D-GALACTOSE	0	0	0	0	0
M209	3-PHENYLPROPIONYLGLYCINE	0	0	0	0	0
M21	L-CARNOSINE	0	0	0	0	0
M210	4-CHLORO-3-(TRIFLUOROMETHYL)PHENOL	0	0	0	0	0
M211	9-HODE	1	0.001421	0.002842	-0.00333	-0.00162
M212	3-(2-ETHYLHEXOXY)PROPAN-1-AMINE	0	0	0	0	0
M213	VANILLIN-4-SULFATE	2	0.003315	0.00663	-0.00427	-0.00089
M214	ALLOPURINOL RIBOSIDE	0	0	0	0	0
M215	(3-OXO-2,3-DIHYDRO-4H-1,4-BENZOXAZIN-4-YL)ACETIC ACID	1	0.00108	0.002159	-0.00015	0.00063
M216	DECANOIC ACID	0	0	0	0	0
M217	2-HYDROXY-3-METHOXYBENZALDEHYDE	0	0	0	0	0
M218	3-(5,6-DIHYDROXYHEPTYL)-4-METHYL-2H-FURAN-5-ONE	0	0	0	0	0
M219	QUINOLINE-2,8-DIOL	0	0	0	0	0
M22	2-AMINOACETOPHENONE	0	0	0	0	0
M220	NUDIFLORAMIDE	0	0	0	0	0
M221	3-AMINONAPHTHALENE-2-CARBOXYLIC ACID	1	0.000936	0.001871	-0.00175	-0.00068
M222	HOMOCITRULLINE	1	0.000702	0.001404	-0.00068	0.00103
M223	9-(METHOXYCARBONYL)DEC-9-ENOIC ACID	0	0	0	0	0
M224	N-NAPHTHALEN-2-YL-5-OXOPROLINAMIDE	0	0	0	0	0
M225	5-HYDROXY-TRYPTOPHAN	0	0	0	0	0
M226	JASMONIC ACID	1	0.000947	0.001895	8e-05	0.00077
M227	DL-ISOLEUCINE	0	0	0	0	0
M228	ISOCITRIC ACID	0	0	0	0	0
M229	(3-NITROPHENYL)METHANAMINE	0	0	0	0	0
M23	1-METHYL-L-HISTIDINE	0	0	0	0	0
M230	L-PIPECOLIC ACID	0	0	0	0	0
M231	2-ETHYL-2-HYDROXYBUTYRIC ACID	0	0	0	0	0
M232	2-KETOHEXANOIC ACID	0	0	0	0	0
M233	N-ACETYLAMPHETAMINE	0	0	0	0	0
M234	5ALPHA-PREGNAN-3ALPHA-OL-11,20-DIONE	0	0	0	0	0
M235	PSYCHOSINE	1	0.002849	0.005698	0.00078	0.0043
M236	ASP-LEU	0	0	0	0	0
M237	3-[(1E,3E)-HEPTA-1,3-DIENYL]PENTANEDIOIC ACID	0	0	0	0	0
M238	3,4-DIHYDRO-3-OXO-2H-(1,4)-BENZOXAZIN-2-YLACETIC ACID	0	0	0	0	0
M239	PHENOL SULFATE	0	0	0	0	0
M24	PHENYLACETYLGLYCINE	0	0	0	0	0
M240	STEAROYL-L-CARNITINE	0	0	0	0	0
M241	MALIOXAMYCIN	0	0	0	0	0
M242	5ALPHA-PREGNAN-3ALPHA,17-DIOL-20-ONE 3-SULFATE	0	0	0	0	0
M243	LAETISARIC ACID	0	0	0	0	0
M244	1-METHYL-N-PHENYL-1H-INDOLE-3-CARBOXAMIDE	0	0	0	0	0
M245	2-AMINOADIPIC ACID	0	0	0	0	0
M246	(4-METHYLPHENYL)OXIDANESULFONIC ACID	0	0	0	0	0
M247	GAMMA-L-GLUTAMYL-L-ALANINE	0	0	0	0	0
M248	3-(HEPTA-1,3-DIENYL)HEXANEDIOIC ACID	0	0	0	0	0
M249	3-AMINOHEXANOIC ACID	0	0	0	0	0
M25	(R)-BUTYRYLCARNITINE	0	0	0	0	0
M250	SUCROSE	0	0	0	0	0
M251	3,4,5-TRIMETHOXYPHENOL	0	0	0	0	0
M252	N-3-HYDROXYOCTANOYL-L-HOMOSERINE LACTONE	0	0	0	0	0
M253	PYROGLU-PRO	0	0	0	0	0
M254	GALIELLALACTONE	0	0	0	0	0
M255	10-HYDROXYDECANOIC ACID	0	0	0	0	0
M256	3-(DIMETHYLAMINO)PROPIOPHENONE	0	0	0	0	0
M257	LEUCINE	0	0	0	0	0
M258	3-HYDROXYOLEYLCARNITINE	0	0	0	0	0
M259	6-HYDROXY-8-METHOXY-3-METHYL-3,4-DIHYDROISOCHROMEN-1-ONE	0	0	0	0	0
M26	L-KYNURENINE	0	0	0	0	0
M260	L-HOMOCARNOSINE	0	0	0	0	0
M261	3-OXOPENTANOIC ACID	0	0	0	0	0
M262	CITRATE	0	0	0	0	0
M263	2-METHYLINDOLINE	0	0	0	0	0
M264	DIETHYL 5,5'-METHYLENEBIS(4-ETHYL-3-METHYL-1H-PYRROLE-2-CARBOXYLATE)	0	0	0	0	0
M265	7-HYDROXYCOUMARIN SULFATE	0	0	0	0	0
M266	ALANINE	0	0	0	0	0
M267	DODECYL PHOSPHATE	0	0	0	0	0
M268	1-(1Z-OCTADECENYL)-SN-GLYCERO-3-PHOSPHOCHOLINE	0	0	0	0	0
M269	3,6-DITERT-BUTYL-1,2-BENZENEDIOL	0	0	0	0	0
M27	GUANINE	0	0	0	0	0
M270	14,15-EPOXY-5Z,8Z,11Z-EICOSATRIENOIC ACID	1	0.000972	0.001943	-0.00062	0.00047
M271	N-(CINNAMOYL)GLYCINE	0	0	0	0	0
M272	2-DEC-9-ENYLPENTANEDIOIC ACID	0	0	0	0	0
M273	BETA-ALANINE	0	0	0	0	0
M274	NCGC00385811-01!6-[3-[(3,4-DIMETHOXYPHENYL)METHYL]-4-METHOXY-2-(METHOXYMETHYL)BUTYL]-4-METHOXY-1,3-BENZODIOXOLE	0	0	0	0	0
M275	2,2'-METHYLENE-BIS(6-TERT-BUTYL-4 METHYLPHENOL)	0	0	0	0	0
M276	DODECANEDIOIC ACID	0	0	0	0	0
M277	CYCLO(ALANYLLEUCYL)	0	0	0	0	0
M278	6-METHYL-2-THIOURACIL	0	0	0	0	0
M279	BENZAMIDE, 3-[[(2E)-3-(1H-INDOL-3-YL)-1-OXO-2-PROPEN-1-YL]AMINO]-	0	0	0	0	0
M28	D-(-)-GLUTAMIC ACID	0	0	0	0	0
M280	3-HYDROXYHEXADECANOYLCARNITINE	0	0	0	0	0
M281	15-KETOFLUPROSTENOL ISOPROPYL ESTER	0	0	0	0	0
M282	CROTONIC ACID	0	0	0	0	0
M283	QUINOLINE-2-CARBOXYLIC ACID	0	0	0	0	0
M284	DEET	0	0	0	0	0
M285	O-ACETYLCARNITINE	1	0.002787	0.005573	0.00236	0.0052
M286	2-MERCAPTOBENZOTHIAZOLE	1	0.002557	0.005114	-0.00066	0.00187
M287	ROLIPRAM	0	0	0	0	0
M288	1,6-ANHYDRO-BETA-D-GLUCOSE	0	0	0	0	0
M289	4-METHYLVALERIC ACID	0	0	0	0	0
M29	NEPSILON,NEPSILON,NEPSILON-TRIMETHYLLYSINE	0	0	0	0	0
M290	O-(4-HYDROXYBENZOYL)TROPINE	0	0	0	0	0
M291	(3,4-DIHYDROXYPHENYL)ETHANOL	0	0	0	0	0
M292	BENZOPHENONE-3	0	0	0	0	0
M293	ETHYL 2-AMINO-5-METHYL-3-THIOPHENECARBOXYLATE	0	0	0	0	0
M294	4-(TRIFLUOROMETHYLSULFONY)PHENYLACETIC ACID	0	0	0	0	0
M295	1-(1Z-HEXADECENYL)-SN-GLYCERO-3-PHOSPHOCHOLINE	0	0	0	0	0
M296	CHENODEOXYCHOLIC ACID	0	0	0	0	0
M297	ECTOINE	0	0	0	0	0
M298	L-CYSTEINE-GLUTATHIONE DISULFIDE	0	0	0	0	0
M299	N-ACETYL-D-TRYPTOPHAN	0	0	0	0	0
M3	L-METHIONINE	0	0	0	0	0
M30	PROLINE	3	0.008621	0.017242	0.00177	0.00972
M300	D-ORNITHINE	0	0	0	0	0
M301	3,3-PENTAMETHYLENE-4-BUTYROLACTAM	0	0	0	0	0
M302	PHENYL-AC-GLN-OH	0	0	0	0	0
M303	OCTENOYL-CARNITINE	0	0	0	0	0
M304	1,2,2,6,6-PENTAMETHYL-4-PIPERIDINOL	0	0	0	0	0
M305	3,5-DIMETHOXYCINNAMIC ACID	0	0	0	0	0
M306	CIS-2-DECENOIC ACID	0	0	0	0	0
M307	8(9)-EPOXY-5Z,11Z,14Z,17Z-EICOSATETRAENOIC ACID	0	0	0	0	0
M308	MONOETHYL PHTHALATE	0	0	0	0	0
M309	ASP-PHE	0	0	0	0	0
M31	GABAPENTIN	1	0.001692	0.003383	0.00069	0.00247
M310	(R)-AMINOCARNITINE	1	0.000749	0.001497	0.00163	0.0026
M311	HEXADECYLTRIMETHYLAMMONIUM CATION	0	0	0	0	0
M312	SPICULISPORIC ACID	1	0.001722	0.003445	-0.00039	0.00098
M313	4-HYDROXY-3-METHOXYPHENETHYL ALCOHOL	0	0	0	0	0
M314	PYRUVIC ACID	0	0	0	0	0
M315	7ALPHA-HYDROXY-3-OXO-4-CHOLESTENOIC ACID	0	0	0	0	0
M316	TAUROCHOLIC ACID	0	0	0	0	0
M317	2-(HYDROXYMETHYL)-5-METHYL-4H,7H-[1,2,4]TRIAZOLO[1,5-A]PYRIMIDIN-7-ONE	0	0	0	0	0
M318	D-XYLOSE	1	0.000982	0.001965	0.00045	0.00041
M319	ILE-LEU	0	0	0	0	0
M32	TETRAHYDROHARMAN-3-CARBOXYLIC ACID	0	0	0	0	0
M320	2-HYDROXYBENZOIC ACID SULFATE	1	0.00394	0.007879	0.00193	0.00605
M321	PENTAMETHYLENE BISACETAMIDE	0	0	0	0	0
M322	OPHTHALMATE	0	0	0	0	0
M323	2-OCT-7-ENYLPENTANEDIOIC ACID	1	0.000972	0.001943	-0.00017	0.00059
M324	3-CYCLOPENTYLALANINE	0	0	0	0	0
M325	PROPACHLOR ESA	0	0	0	0	0
M326	5-(2-FURYL)-4H-1,2,4-TRIAZOL-3-AMINE	0	0	0	0	0
M327	METHOXETAMINE	0	0	0	0	0
M328	(10E,15Z)-9,12,13-TRIHYDROXYOCTADECA-10,15-DIENOIC ACID	0	0	0	0	0
M329	2-CHLORO-6-QUINOLINOL	1	0.002526	0.005053	-0.00142	0.00154
M33	1,6-ANHYDRO-2,3-O-ISOPROPYLIDENE-BETA-D-MANNOPYRANOSE	0	0	0	0	0
M330	SPERMIDINE	0	0	0	0	0
M331	(2E,4E)-3,5,7-TRIMETHYLOCTA-2,4-DIENEDIOIC ACID	0	0	0	0	0
M332	DOCOSAN-1-AMINE	4	0.011684	0.023368	0.00261	0.01386
M333	8,11-TRIDECADIENOIC ACID, 13-(3-PENTYL-2-OXIRANYL)-, (8Z,11Z)-	6	0.011388	0.022775	-0.00058	0.01114
M334	BETA-DAMASCONE	5	0.00982	0.019641	0.00173	0.01117
M335	CIS-7-HEXADECENOIC ACID	0	0	0	0	0
M336	12S-HYDROXY-5Z,8Z,10E,14Z-EICOSATETRAENOIC ACID	1	0.000947	0.001895	-0.00085	-0.00015
M337	3S_2349_TETRAHYDRO_1H_PYRIDO_34B_INDOLE_CARBOXYLIC_ACID	0	0	0	0	0
M338	D-GLUCONIC ACID	1	0.000936	0.001871	-0.00025	0.00051
M339	GLU-TRP	1	0.000936	0.001871	-0.00085	0.00051
M34	L-PHENYLALANINE	1	0.001722	0.003445	-0.00184	-0.0007
M340	CHOLIC ACID	0	0	0	0	0
M341	4-MORPHOLINOPROPANESULFONIC ACID	5	0.010559	0.021117	-0.00437	0.00704
M342	(S)-DIBUTYL 3-HYDROXYBUTYL PHOSPHATE	1	0.001805	0.003609	-0.00072	0.00154
M343	1-OLEOYL-SN-GLYCERO-3-PHOSPHOETHANOLAMINE	4	0.012365	0.024731	0.00599	0.01804
M344	1H-INDOLE-6-ETHANAMINE, ALPHA-METHYL-	0	0	0	0	0
M345	EPOXYTRICARBALLYLIC ACID	1	0.000965	0.00193	-0.00093	0.00013
M346	N-BENZYLGLYCINE ETHYL ESTER	0	0	0	0	0
M347	2-PROPYLGLUTARIC ACID	0	0	0	0	0
M348	4-HYDROXYVALPROIC ACID	1	0.001472	0.002944	-0.00176	-0.00032
M349	BUFALIN	0	0	0	0	0
M35	1-PIPERIDINECARBOXYLIC ACID, 2-OXO-, 1,1-DIMETHYLETHYL ESTER	0	0	0	0	0
M350	METHYL TRANS-STYRYL KETONE	3	0.006607	0.013215	-9e-05	0.00724
M351	VITAMIN K1	3	0.00681	0.013619	0.00293	0.00889
M352	(1R,2S)-2-[(4-CHLOROANILINO)CARBONYL]CYCLOHEXANECARBOXYLIC ACID	0	0	0	0	0
M353	(3-OXO-2-PIPERAZINYL)ACETIC ACID	0	0	0	0	0
M354	DEMETHOXYCURCUMIN	0	0	0	0	0
M355	BUTORPHANOL	2	0.001659	0.003317	-0.00123	0.00145
M356	THROMBOXANE B2	0	0	0	0	0
M357	3-(2-HYDROXYPHENYL)PROPIONIC ACID	2	0.001805	0.003609	-0.00214	-0.00044
M358	2-NAPHTHYLAMINE	1	0.000947	0.001895	0.00257	0.00354
M359	3-DODECYLOXYPROPYLAMINE	2	0.001491	0.002982	0.0002	0.00141
M36	1,2-DEHYDRO-ALPHA-CYPERONE	0	0	0	0	0
M360	GLY-PHE	0	0	0	0	0
M361	(2-OXO-1-PYRROLIDINYL)ACETIC ACID	7	0.015685	0.03137	0.0034	0.0184
M362	DOCOSAHEXAENOIC ACID	4	0.00353	0.00706	-0.00228	8e-05
M363	PROPIONIC ACID	0	0	0	0	0
M364	(2-ALLYLPHENOXY)ACETIC ACID	1	0.000842	0.001684	-0.00178	-0.00031
M365	CIS-5-DODECENOIC ACID	1	0.000982	0.001965	-0.00384	-0.00297
M366	8S-HYDROXY-9E,11Z,14Z-EICOSATRIENOIC ACID	0	0	0	0	0
M367	2-(3,4-DIMETHOXYPHENYL)-2,3-DIHYDRO-4H-1,3-BENZOXAZIN-4-ONE	2	0.001813	0.003626	-0.00024	0.00128
M368	4-CHLOROCINNAMIC ACID	1	0.000977	0.001955	-0.0006	0.00011
M369	CORTISONE	5	0.009503	0.019006	0.00419	0.01448
M37	MEGLUTOL	0	0	0	0	0
M370	(2E,4E)-5-(3,8-DIHYDROXY-1,5-DIMETHYL-7-OXO-6-OXABICYCLO[321]OCTAN-8-YL)-3-METHYLPENTA-2,4-DIENOIC ACID	1	0.001781	0.003563	-0.00366	-0.00166
M38	2-[4-(1-METHYL-1-PHENYLETHYL)PHENOXY]ACETOHYDRAZIDE	0	0	0	0	0
M39	CREATININE	4	0.015784	0.031568	0.0074	0.02316
M4	2-AMINO-3-(3-METHYLBUT-2-ENYLTHIO)PROPIONIC ACID	0	0	0	0	0
M40	L-HISTIDINE	0	0	0	0	0
M41	GLUTAMIC ACID	1	0.00108	0.002159	-0.0009	0.00016
M42	(2S)-2-AMINO-N-HYDROXY-4-(METHYLSULFANYL)BUTANAMIDE	0	0	0	0	0
M43	HEXANOYLGLYCINE	1	0.001781	0.003563	-0.00015	0.00166
M44	CITRACONIC ACID	0	0	0	0	0
M45	BETA-D-GLUCURONO-GAMMA-LACTONE	0	0	0	0	0
M46	L-ALPHA-GLYCERYLPHOSPHORYLCHOLINE	0	0	0	0	0
M47	1-O-HEXADECYL-2-O-ACETYL-SN-GLYCERYL-3-PHOSPHORYLCHOLINE	1	0.001737	0.003474	-0.00068	0.00154
M48	1-HEPTADECANOYL-SN-GLYCERO-3-PHOSPHOCHOLINE	0	0	0	0	0
M49	1-HEXADECYL-SN-GLYCERO-3-PHOSPHOCHOLINE	0	0	0	0	0
M5	4-HYDROXYBENZALDEHYDE	0	0	0	0	0
M50	HYPAPHORINE	0	0	0	0	0
M51	TYROSINE	0	0	0	0	0
M52	L,L-CYCLO(LEUCYLPROLYL)	0	0	0	0	0
M53	TYR-LEU	0	0	0	0	0
M54	N-ACETYL-L-GLUTAMINE	0	0	0	0	0
M55	L-NORVALINE	0	0	0	0	0
M56	D-PYROGLUTAMIC ACID	0	0	0	0	0
M57	L-CITRULLINE	0	0	0	0	0
M58	INDOLEACETIC ACID	1	0.002849	0.005698	-0.00336	-0.00097
M59	ALPHA-D-XYLOPYRANOSE	0	0	0	0	0
M6	INDOXYL SULFATE	0	0	0	0	0
M60	TAURINE	0	0	0	0	0
M61	L-GLUTAMINE	2	0.004844	0.009689	0.00113	0.00645
M62	HYPOXANTHINE	0	0	0	0	0
M63	N,N-DIMETHYLDODECYLAMINE N-OXIDE	3	0.008537	0.017075	0.00188	0.00981
M64	3-AMINO-4-(4-HYDROXYPHENYL)BUTYRIC ACID	0	0	0	0	0
M65	7,8-DIHYDRO-ALPHA-IONONE	0	0	0	0	0
M66	2-AMINO-5-METHYLHEXANOIC ACID	0	0	0	0	0
M67	L-HOMOARGININE	0	0	0	0	0
M68	TROPHICARDYL	0	0	0	0	0
M69	1-PALMITOYL-SN-GLYCERO-3-PHOSPHOCHOLINE	0	0	0	0	0
M7	L-ARGININE	0	0	0	0	0
M70	DEXMEDETOMIDINE	0	0	0	0	0
M71	L-LYSINE	0	0	0	0	0
M72	ALLANTOIN	2	0.004412	0.008824	-0.00069	0.00355
M73	INDOLELACTIC ACID	0	0	0	0	0
M74	OLEAMIDE	0	0	0	0	0
M75	URATE	0	0	0	0	0
M76	GAMMA-GLUTAMYLPHENYLALANINE	0	0	0	0	0
M77	SUCCINIC ACID	0	0	0	0	0
M78	L-ARACHIDONOYLCARNITINE	0	0	0	0	0
M79	PALMITOYL-L-CARNITINE	0	0	0	0	0
M8	TRIMETHYLAMINE N-OXIDE	0	0	0	0	0
M80	PSEUDOURIDINE	0	0	0	0	0
M81	1-PENTADECANOYL-SN-GLYCERO-3-PHOSPHOCHOLINE	0	0	0	0	0
M82	TRIMELLITIC ACID ANHYDRIDE	0	0	0	0	0
M83	N-ACETYL-D-NORLEUCINE	0	0	0	0	0
M84	N-ALPHA-ACETYL-L-ORNITHINE	0	0	0	0	0
M85	N-[2-(4-METHOXYPHENYL)ETHYL]-3-PHENYLACRYLAMIDE	0	0	0	0	0
M86	PALMITAMIDE	0	0	0	0	0
M87	GAMMA-GLUTAMYLGLUTAMINE	0	0	0	0	0
M88	3-HYDROXYVALPROIC ACID	0	0	0	0	0
M89	L-ISOLEUCINE	0	0	0	0	0
M9	N-L-GAMMA-GLUTAMYL-L-LEUCINE	0	0	0	0	0
M90	3-HYDROXYISOVALERIC ACID	0	0	0	0	0
M91	2-HYDROXY-5-METHYLBENZOIC ACID	0	0	0	0	0
M92	LAUROYLCARNITINE	0	0	0	0	0
M93	DECANOYLCARNITINE	0	0	0	0	0
M94	4-HYDROXYQUINOLINE	0	0	0	0	0
M95	GAMMA-GLUTAMYLMETHIONINE	0	0	0	0	0
M96	3-PHENYL-BETA-ALANINE	0	0	0	0	0
M97	L-2-HYDROXYGLUTARIC ACID	0	0	0	0	0
M98	GUANOSINE	1	0.000902	0.001805	-0.00188	-0.00132
M99	1-(2-HYDROXYETHYL)-2,2,6,6-TETRAMETHYL-4-PIPERIDINOL	0	0	0	0	0
MBP	MBP	2	0.001637	0.003275	0.00496	0.00632
MBzP	MBzP	2	0.001579	0.003158	0.0001	0.00269
MCPP	MCPP	2	0.002489	0.004979	-0.0031	-0.00111
MECPP	MECPP	0	0	0	0	0
MEHHP	MEHHP	2	0.001637	0.003275	-0.00241	-0.00051
MEHP	MEHP	3	0.004228	0.008456	-0.00106	0.0014
MEOHP	MEOHP	0	0	0	0	0
MEP	MEP	0	0	0	0	0
methylparaben	methylparaben	1	0.000965	0.00193	-0.00043	0.00051
MiBP	MiBP	4	0.006867	0.013734	-0.00778	0.00061
MMP	MMP	2	0.002657	0.005313	-0.00368	-0.00143
propylparaben	propylparaben	5	0.010619	0.021237	-0.00806	0.00226
SumAA	SumAA	7	0.013031	0.026061	0.0048	0.01837
SumDEHP	SumDEHP	0	0	0	0	0
SumDEHPMW	SumDEHPMW	0	0	0	0	0
SumPARABEN	NA	0	0	0	0	0
SumPCPMW	SumPCPMW	5	0.004782	0.009564	-0.00191	0.00306
